# Supplementary material for: 2-[(E)-(4-Fluoro­benz­yl)imino­meth­yl]-6-meth­oxy­phenol
Source: Acta Crystallogr Sect E Struct Rep Online. 2012 Jul 10;68(Pt 8):o2401. doi: 10.1107/S1600536812027419 (PMC3414325; doi:10.1107/S1600536812027419)
Supplement: Supplementary file 1 [file e-68-o2401-sup1.cif]

##############################################################################
#                                                                            #
# This CIF contains the data in a paper accepted for publication in          #
# Acta Crystallographica Section E. It conforms to the requirements of       #
# Notes for Authors for Acta Crystallographica Section E, and has been       #
# peer reviewed under the auspices of the IUCr Commission on Journals.       #
#                                                                            #
# Full details of the Crystallographic Information File format               #
# are given in the paper "The Crystallographic Information File (CIF):       #
# a New Standard Archive File for Crystallography" by S. R. Hall, F. H.      #
# Allen and I. D. Brown [Acta Cryst. (1991), A47, 655-685].                  #
#                                                                            #
# The current version of the core CIF dictionary is obtainable from          #
# ftp://ftp.iucr.org/pub/cif_core.dic.                                       #
#                                                                            #
# Software is freely available for graphical display of the structure(s)     #
# in this CIF. For information consult the CIF software page                 #
# http://www.iucr.org/resources/cif/software.                                #
#                                                                            #
# This file may be used for bona fide research purposes within the           #
# scientific community so long as proper attribution is given to the journal # 
# article from which it was obtained.                                        #
#                                                                            #
##############################################################################
data_global
_audit_creation_method     'form.cif (version 2.0)'
_journal_data_validation_number     ?
_journal_date_recd_electronic     2012-06-05
_journal_date_accepted     2012-06-17
_journal_name_full     'Acta Crystallographica, Section E'
_journal_year     2012
_journal_volume     68
_journal_issue      8
_journal_page_first     o2401
_journal_page_last     o2401
_journal_paper_category     QO
_journal_paper_doi     10.1107/S1600536812027419
_journal_coeditor_code     IS5154
_publ_contact_author_name     'Dr. Ke-Wei Lei'
_publ_contact_author_address
;
    State Key Lab. Base of Novel Functional Materials and Preparation Science
    Institute of solid Materials Chemistry
    Faculty of Materials Science and Chemical Engineering
    Ningbo University
    Ningbo 315211
    People's Republic of China
;
_publ_contact_author_email     'leikeweipublic@hotmail.com'
_publ_contact_author_fax     '86 574 87600791'
_publ_contact_author_phone     '86 574 87600791'
_publ_section_title
;
2-[(<i>E</i>)-(4-Fluorobenzyl)iminomethyl]-6-methoxyphenol
;
loop_
    _publ_author_name
    _publ_author_footnote
    _publ_author_address
    'Hong Yu' ?
;
    State Key Lab. Base of Novel Functional Materials and Preparation Science
    Institute of Solid Materials Chemistry
    Faculty of Materials Science and Chemical Engineering
    Ningbo University
    Ningbo 315211
    People's Republic of China
;
    'Yue-Bao Jin' ?
;
    State Key Lab. Base of Novel Functional Materials and Preparation Science
    Institute of Solid Materials Chemistry
    Faculty of Materials Science and Chemical Engineering
    Ningbo University
    Ningbo 315211
    People's Republic of China
;
    'Yong-Kang Chang' ?
;
    State Key Lab. Base of Novel Functional Materials and Preparation Science
    Institute of Solid Materials Chemistry
    Faculty of Materials Science and Chemical Engineering
    Ningbo University
    Ningbo 315211
    People's Republic of China
;
    'Ke-Wei Lei' ?
;
    State Key Lab. Base of Novel Functional Materials and Preparation Science
    Institute of Solid Materials Chemistry
    Faculty of Materials Science and Chemical Engineering
    Ningbo University
    Ningbo 315211
    People's Republic of China
;
data_I
_audit_creation_method     SHELXL-97
_chemical_name_systematic
;
2-[(<i>E</i>)-(4-Fluorobenzyl)iminomethyl]-6-methoxyphenol
;
_chemical_name_common     ?
_chemical_formula_moiety     'C15 H14 F N O2'
_chemical_formula_sum     'C15 H14 F N O2'
_chemical_formula_iupac     'C15 H14 F N O2'
_chemical_formula_weight     259.27
_chemical_melting_point     ?
_symmetry_cell_setting     monoclinic
_symmetry_space_group_name_H-M     'C 2'
_symmetry_space_group_name_Hall     'C 2y'
loop_
    _symmetry_equiv_pos_as_xyz
    'x, y, z'
    '-x, y, -z'
    'x+1/2, y+1/2, z'
    '-x+1/2, y+1/2, -z'
_cell_length_a     20.5577(15)
_cell_length_b     5.5281(3)
_cell_length_c     13.1315(9)
_cell_angle_alpha     90.00
_cell_angle_beta     118.477(9)
_cell_angle_gamma     90.00
_cell_volume     1311.77(19)
_cell_formula_units_Z     4
_cell_measurement_reflns_used     3354
_cell_measurement_theta_min     0.958
_cell_measurement_theta_max     28.9
_cell_measurement_temperature     293(2)
_exptl_crystal_description     block
_exptl_crystal_colour     yellow
_exptl_crystal_size_max     0.43
_exptl_crystal_size_mid     0.25
_exptl_crystal_size_min     0.16
_exptl_crystal_density_diffrn     1.313
_exptl_crystal_density_meas     ?
_exptl_crystal_density_method     'not measured'
_exptl_crystal_F_000     544
_exptl_absorpt_coefficient_mu     0.097
_exptl_absorpt_correction_type     multi-scan
_exptl_absorpt_process_details     '(ABSCOR; Higashi, 1995)'
_exptl_absorpt_correction_T_min     0.971
_exptl_absorpt_correction_T_max     0.985
_exptl_special_details
;
;
_diffrn_ambient_temperature     293(2)
_diffrn_radiation_type     MoK\a
_diffrn_radiation_wavelength     0.71073
_diffrn_radiation_source     'fine-focus sealed tube'
_diffrn_radiation_monochromator     graphite
_diffrn_measurement_device_type     'Rigaku R-AXIS RAPID'
_diffrn_measurement_method     '\w scans'
_diffrn_detector_area_resol_mean     ?
_diffrn_reflns_number     5883
_diffrn_reflns_av_R_equivalents     0.0205
_diffrn_reflns_av_sigmaI/netI     0.0152
_diffrn_reflns_theta_min     3.15
_diffrn_reflns_theta_max     28.90
_diffrn_reflns_theta_full     28.90
_diffrn_measured_fraction_theta_max     0.991
_diffrn_measured_fraction_theta_full     0.991
_diffrn_reflns_limit_h_min     -25
_diffrn_reflns_limit_h_max     27
_diffrn_reflns_limit_k_min     -6
_diffrn_reflns_limit_k_max     7
_diffrn_reflns_limit_l_min     -16
_diffrn_reflns_limit_l_max     17
_diffrn_standards_number     ?
_diffrn_standards_interval_count     ?
_diffrn_standards_interval_time     ?
_diffrn_standards_decay_%     ?
_refine_special_details
;
Refinement of <i>F</i>^2^ against ALL reflections. The weighted <i>R</i>-factor
<i>wR</i> and goodness of fit <i>S</i> are based on <i>F</i>^2^, conventional
<i>R</i>-factors <i>R</i> are based on <i>F</i>, with <i>F</i> set to zero for
negative <i>F</i>^2^. The threshold expression of <i>F</i>^2^ >
\s(<i>F</i>^2^) is used only for calculating <i>R</i>-factors(gt) <i>etc</i>.
and is not relevant to the choice of reflections for refinement.
<i>R</i>-factors based on <i>F</i>^2^ are statistically about twice as large
as those based on <i>F</i>, and <i>R</i>- factors based on ALL data will be
even larger.
;
_reflns_number_total     1902
_reflns_number_gt     1525
_reflns_threshold_expression     I>2sigma(I)
_refine_ls_structure_factor_coef     Fsqd
_refine_ls_matrix_type     full
_refine_ls_R_factor_all     0.0451
_refine_ls_R_factor_gt     0.0415
_refine_ls_wR_factor_gt     0.1221
_refine_ls_wR_factor_ref     0.1249
_refine_ls_goodness_of_fit_ref     1.165
_refine_ls_restrained_S_all     1.165
_refine_ls_number_reflns     1902
_refine_ls_number_parameters     175
_refine_ls_number_restraints     2
_refine_ls_hydrogen_treatment     mixed
_refine_ls_weighting_scheme     calc
_refine_ls_weighting_details
         'calc w=1/[\s^2^(Fo^2^)+(0.0490P)^2^+0.4613P] where P=(Fo^2^+2Fc^2^)/3'
_atom_sites_solution_hydrogens     geom
_atom_sites_solution_primary     direct
_atom_sites_solution_secondary     difmap
_refine_ls_shift/su_max     0.001
_refine_ls_shift/su_mean     0.000
_refine_diff_density_max     0.119
_refine_diff_density_min     -0.151
_refine_ls_extinction_method     none
_refine_ls_extinction_coef     ?
loop_
    _atom_type_symbol
    _atom_type_description
    _atom_type_scat_dispersion_real
    _atom_type_scat_dispersion_imag
    _atom_type_scat_source
    'C' 'C' 0.0033 0.0016
                         'International Tables Vol C Tables 4.2.6.8 and 6.1.1.4'
    'H' 'H' 0.0000 0.0000
                         'International Tables Vol C Tables 4.2.6.8 and 6.1.1.4'
    'N' 'N' 0.0061 0.0033
                         'International Tables Vol C Tables 4.2.6.8 and 6.1.1.4'
    'O' 'O' 0.0106 0.0060
                         'International Tables Vol C Tables 4.2.6.8 and 6.1.1.4'
    'F' 'F' 0.0171 0.0103
                         'International Tables Vol C Tables 4.2.6.8 and 6.1.1.4'
_computing_data_collection     'RAPID-AUTO (Rigaku, 1998)'
_computing_cell_refinement     'RAPID-AUTO (Rigaku, 1998)'
_computing_data_reduction     'CrystalStructure (Rigaku/MSC, 2004)'
_computing_structure_solution     'SHELXS97 (Sheldrick, 2008)'
_computing_structure_refinement     'SHELXL97 (Sheldrick, 2008)'
_computing_molecular_graphics     'SHELXTL (Sheldrick, 2008)'
_computing_publication_material     'SHELXL97 (Sheldrick, 2008)'
loop_
    _atom_site_type_symbol
    _atom_site_label
    _atom_site_fract_x
    _atom_site_fract_y
    _atom_site_fract_z
    _atom_site_U_iso_or_equiv
    _atom_site_adp_type
    _atom_site_calc_flag
    _atom_site_refinement_flags
    _atom_site_occupancy
    _atom_site_symmetry_multiplicity
    _atom_site_disorder_assembly
    _atom_site_disorder_group
    F F1 0.61623(12) 0.1593(6) -0.32616(19) 0.1177(10) Uani d . 1 1 . .
    O O1 1.02596(11) 0.0073(5) 0.12995(15) 0.0681(6) Uani d D 1 1 . .
    H H1 0.9934(18) 0.112(6) 0.091(3) 0.102 Uiso d D 1 1 . .
    O O2 1.12802(12) -0.2598(5) 0.29122(16) 0.0744(6) Uani d . 1 1 . .
    N N1 0.93995(12) 0.3831(5) 0.07357(19) 0.0660(7) Uani d . 1 1 . .
    C C1 1.18810(18) -0.3918(8) 0.3777(3) 0.0859(11) Uani d . 1 1 . .
    H H1C 1.2044 -0.5110 0.3417 0.129 Uiso calc R 1 1 . .
    H H1D 1.1725 -0.4706 0.4276 0.129 Uiso calc R 1 1 . .
    H H1E 1.2281 -0.2832 0.4225 0.129 Uiso calc R 1 1 . .
    C C2 1.09825(14) -0.0822(6) 0.3284(2) 0.0560(6) Uani d . 1 1 . .
    C C3 1.11648(16) -0.0370(6) 0.4429(2) 0.0656(8) Uani d . 1 1 . .
    H H3A 1.1504 -0.1362 0.5013 0.079 Uiso calc R 1 1 . .
    C C4 1.08473(18) 0.1536(8) 0.4710(2) 0.0787(10) Uani d . 1 1 . .
    H H4A 1.0971 0.1801 0.5480 0.094 Uiso calc R 1 1 . .
    C C5 1.03524(16) 0.3046(7) 0.3869(2) 0.0712(9) Uani d . 1 1 . .
    H H5A 1.0154 0.4355 0.4072 0.085 Uiso calc R 1 1 . .
    C C6 1.01464(13) 0.2608(6) 0.2699(2) 0.0560(6) Uani d . 1 1 . .
    C C7 1.04497(13) 0.0636(5) 0.24101(19) 0.0523(6) Uani d . 1 1 . .
    C C8 0.96436(14) 0.4252(6) 0.1806(2) 0.0622(7) Uani d . 1 1 . .
    H H8A 0.9496 0.5659 0.2027 0.075 Uiso calc R 1 1 . .
    C C9 0.89012(17) 0.5601(7) -0.0103(3) 0.0749(9) Uani d . 1 1 . .
    H H9A 0.9126 0.6235 -0.0550 0.090 Uiso calc R 1 1 . .
    H H9B 0.8825 0.6939 0.0307 0.090 Uiso calc R 1 1 . .
    C C10 0.81621(15) 0.4466(6) -0.0912(2) 0.0582(7) Uani d . 1 1 . .
    C C11 0.75116(18) 0.5559(7) -0.1113(3) 0.0716(8) Uani d . 1 1 . .
    H H11A 0.7524 0.6962 -0.0713 0.086 Uiso calc R 1 1 . .
    C C12 0.68320(17) 0.4581(8) -0.1912(3) 0.0822(11) Uani d . 1 1 . .
    H H12A 0.6392 0.5332 -0.2055 0.099 Uiso calc R 1 1 . .
    C C13 0.68242(18) 0.2542(8) -0.2471(3) 0.0759(9) Uani d . 1 1 . .
    C C14 0.7451(2) 0.1359(7) -0.2279(3) 0.0770(9) Uani d . 1 1 . .
    H H14A 0.7427 -0.0069 -0.2669 0.092 Uiso calc R 1 1 . .
    C C15 0.81264(17) 0.2330(7) -0.1487(2) 0.0698(8) Uani d . 1 1 . .
    H H15A 0.8561 0.1536 -0.1339 0.084 Uiso calc R 1 1 . .
loop_
    _atom_site_aniso_label
    _atom_site_aniso_U_11
    _atom_site_aniso_U_22
    _atom_site_aniso_U_33
    _atom_site_aniso_U_12
    _atom_site_aniso_U_13
    _atom_site_aniso_U_23
    F1 0.0827(12) 0.156(3) 0.0899(13) -0.0452(16) 0.0215(11) 0.0028(16)
    O1 0.0649(11) 0.0837(15) 0.0414(9) 0.0055(11) 0.0138(8) -0.0017(10)
    O2 0.0735(12) 0.0749(14) 0.0549(10) 0.0165(12) 0.0144(9) -0.0033(10)
    N1 0.0544(12) 0.0786(17) 0.0537(12) 0.0012(12) 0.0166(10) 0.0137(12)
    C1 0.0739(19) 0.088(3) 0.0702(18) 0.022(2) 0.0138(15) -0.0022(19)
    C2 0.0492(12) 0.0625(16) 0.0497(12) -0.0032(12) 0.0182(10) -0.0007(12)
    C3 0.0625(15) 0.080(2) 0.0453(12) 0.0042(16) 0.0181(11) 0.0115(14)
    C4 0.083(2) 0.107(3) 0.0460(13) 0.017(2) 0.0306(14) 0.0048(17)
    C5 0.0669(16) 0.092(2) 0.0543(14) 0.0140(17) 0.0285(13) 0.0026(16)
    C6 0.0465(12) 0.0715(18) 0.0467(11) -0.0016(13) 0.0196(10) 0.0037(13)
    C7 0.0447(11) 0.0636(16) 0.0421(11) -0.0078(11) 0.0154(9) 0.0000(11)
    C8 0.0511(13) 0.0699(18) 0.0619(14) 0.0007(14) 0.0240(11) 0.0071(14)
    C9 0.0664(16) 0.076(2) 0.0617(16) -0.0017(16) 0.0134(13) 0.0197(16)
    C10 0.0582(14) 0.0603(17) 0.0491(12) 0.0050(13) 0.0199(11) 0.0135(12)
    C11 0.0760(18) 0.0661(18) 0.0674(17) 0.0123(16) 0.0300(15) 0.0097(15)
    C12 0.0578(16) 0.100(3) 0.085(2) 0.0137(19) 0.0313(15) 0.023(2)
    C13 0.0671(18) 0.092(3) 0.0594(15) -0.014(2) 0.0224(14) 0.0133(19)
    C14 0.093(2) 0.071(2) 0.0661(16) -0.012(2) 0.0372(16) -0.0023(17)
    C15 0.0680(17) 0.0727(19) 0.0660(16) 0.0116(17) 0.0297(14) 0.0089(16)
_geom_special_details
;
All e.s.d.'s (except the e.s.d. in the dihedral angle between two l.s. planes)
are estimated using the full covariance matrix. The cell e.s.d.'s are taken
into account individually in the estimation of e.s.d.'s in distances, angles
and torsion angles; correlations between e.s.d.'s in cell parameters are only
used when they are defined by crystal symmetry. An approximate (isotropic)
treatment of cell e.s.d.'s is used for estimating e.s.d.'s involving l.s.
planes.
;
loop_
    _geom_bond_atom_site_label_1
    _geom_bond_atom_site_label_2
    _geom_bond_site_symmetry_2
    _geom_bond_distance
    _geom_bond_publ_flag
    F1 C13 . 1.363(4) ?
    O1 C7 . 1.354(3) ?
    O1 H1 . 0.846(19) ?
    O2 C2 . 1.364(4) ?
    O2 C1 . 1.418(4) ?
    N1 C8 . 1.269(4) ?
    N1 C9 . 1.464(4) ?
    C1 H1C . 0.9600 ?
    C1 H1D . 0.9600 ?
    C1 H1E . 0.9600 ?
    C2 C3 . 1.388(4) ?
    C2 C7 . 1.403(4) ?
    C3 C4 . 1.379(5) ?
    C3 H3A . 0.9300 ?
    C4 C5 . 1.371(5) ?
    C4 H4A . 0.9300 ?
    C5 C6 . 1.406(4) ?
    C5 H5A . 0.9300 ?
    C6 C7 . 1.396(4) ?
    C6 C8 . 1.454(4) ?
    C8 H8A . 0.9300 ?
    C9 C10 . 1.514(4) ?
    C9 H9A . 0.9700 ?
    C9 H9B . 0.9700 ?
    C10 C11 . 1.374(4) ?
    C10 C15 . 1.384(5) ?
    C11 C12 . 1.396(5) ?
    C11 H11A . 0.9300 ?
    C12 C13 . 1.341(6) ?
    C12 H12A . 0.9300 ?
    C13 C14 . 1.356(5) ?
    C14 C15 . 1.386(4) ?
    C14 H14A . 0.9300 ?
    C15 H15A . 0.9300 ?
loop_
    _geom_angle_atom_site_label_1
    _geom_angle_atom_site_label_2
    _geom_angle_atom_site_label_3
    _geom_angle_site_symmetry_1
    _geom_angle_site_symmetry_3
    _geom_angle
    _geom_angle_publ_flag
    C7 O1 H1 . . 103(3) ?
    C2 O2 C1 . . 116.9(2) ?
    C8 N1 C9 . . 118.4(3) ?
    O2 C1 H1C . . 109.5 ?
    O2 C1 H1D . . 109.5 ?
    H1C C1 H1D . . 109.5 ?
    O2 C1 H1E . . 109.5 ?
    H1C C1 H1E . . 109.5 ?
    H1D C1 H1E . . 109.5 ?
    O2 C2 C3 . . 125.6(3) ?
    O2 C2 C7 . . 115.4(2) ?
    C3 C2 C7 . . 119.0(3) ?
    C4 C3 C2 . . 120.6(3) ?
    C4 C3 H3A . . 119.7 ?
    C2 C3 H3A . . 119.7 ?
    C5 C4 C3 . . 121.0(3) ?
    C5 C4 H4A . . 119.5 ?
    C3 C4 H4A . . 119.5 ?
    C4 C5 C6 . . 119.7(3) ?
    C4 C5 H5A . . 120.1 ?
    C6 C5 H5A . . 120.1 ?
    C7 C6 C5 . . 119.4(3) ?
    C7 C6 C8 . . 120.5(2) ?
    C5 C6 C8 . . 120.1(3) ?
    O1 C7 C6 . . 122.4(2) ?
    O1 C7 C2 . . 117.4(2) ?
    C6 C7 C2 . . 120.2(2) ?
    N1 C8 C6 . . 122.2(3) ?
    N1 C8 H8A . . 118.9 ?
    C6 C8 H8A . . 118.9 ?
    N1 C9 C10 . . 111.1(3) ?
    N1 C9 H9A . . 109.4 ?
    C10 C9 H9A . . 109.4 ?
    N1 C9 H9B . . 109.4 ?
    C10 C9 H9B . . 109.4 ?
    H9A C9 H9B . . 108.0 ?
    C11 C10 C15 . . 118.5(3) ?
    C11 C10 C9 . . 120.8(3) ?
    C15 C10 C9 . . 120.7(3) ?
    C10 C11 C12 . . 120.5(3) ?
    C10 C11 H11A . . 119.7 ?
    C12 C11 H11A . . 119.7 ?
    C13 C12 C11 . . 118.9(3) ?
    C13 C12 H12A . . 120.5 ?
    C11 C12 H12A . . 120.5 ?
    C12 C13 C14 . . 122.8(3) ?
    C12 C13 F1 . . 119.2(4) ?
    C14 C13 F1 . . 118.1(4) ?
    C13 C14 C15 . . 118.4(3) ?
    C13 C14 H14A . . 120.8 ?
    C15 C14 H14A . . 120.8 ?
    C10 C15 C14 . . 120.9(3) ?
    C10 C15 H15A . . 119.6 ?
    C14 C15 H15A . . 119.6 ?
loop_
    _geom_hbond_atom_site_label_D
    _geom_hbond_atom_site_label_H
    _geom_hbond_atom_site_label_A
    _geom_hbond_site_symmetry_A
    _geom_hbond_distance_DH
    _geom_hbond_distance_HA
    _geom_hbond_distance_DA
    _geom_hbond_angle_DHA
    _geom_hbond_publ_flag
    O1 H1 N1 . 0.85(4) 1.81(4) 2.597(4) 154(3) y
    C15 H15A O1 2_755 0.93 2.53 3.442(4) 166 y
_iucr_refine_instructions_details
;
TITL tref in C2
CELL 0.71073  20.5577   5.5281  13.1315  90.000 118.477  90.000
ZERR   22.00   0.0015   0.0003   0.0009   0.000   0.009   0.000
LATT -7
SYMM -X, Y, -Z
SFAC C H N O F
UNIT 22 22 22 22 22
omit  -16   0  12
omit    -15   3   6
dfix 0.82 0.02 H1 O1
merg 3
ACTA
L.S. 10
BOND $h
HTAB
FMAP 2
PLAN 20
WGHT      0.0490      0.4613
FVAR       0.21656
F1    5    0.616239    0.159330   -0.326173    11.00000    0.08267    0.15624 =
         0.08986    0.00280    0.02148   -0.04524
O1    4    1.025982    0.007161    0.129963    11.00000    0.06506    0.08370 =
         0.04145   -0.00166    0.01379    0.00563
H1    2    0.994570    0.109570    0.093010    11.00000   -1.50000
O2    4    1.128021   -0.259756    0.291219    11.00000    0.07344    0.07484 =
         0.05492   -0.00334    0.01445    0.01653
N1    3    0.939959    0.383087    0.073565    11.00000    0.05438    0.07859 =
         0.05357    0.01371    0.01649    0.00121
C1    1    1.188107   -0.391802    0.377723    11.00000    0.07382    0.08835 =
         0.07014   -0.00221    0.01385    0.02181
AFIX  33
H1C   2    1.204379   -0.510978    0.341640    11.00000   -1.50000
H1D   2    1.172507   -0.470644    0.427577    11.00000   -1.50000
H1E   2    1.228112   -0.283176    0.422512    11.00000   -1.50000
AFIX   0
C2    1    1.098261   -0.082244    0.328390    11.00000    0.04922    0.06251 =
         0.04964   -0.00067    0.01818   -0.00321
C3    1    1.116479   -0.037009    0.442936    11.00000    0.06244    0.07976 =
         0.04528    0.01146    0.01807    0.00422
AFIX  43
H3A   2    1.150416   -0.136217    0.501292    11.00000   -1.20000
AFIX   0
C4    1    1.084725    0.153637    0.470981    11.00000    0.08276    0.10706 =
         0.04601    0.00478    0.03063    0.01683
AFIX  43
H4A   2    1.097063    0.180141    0.548036    11.00000   -1.20000
AFIX   0
C5    1    1.035237    0.304657    0.386934    11.00000    0.06687    0.09181 =
         0.05430    0.00265    0.02851    0.01399
AFIX  43
H5A   2    1.015370    0.435546    0.407206    11.00000   -1.20000
AFIX   0
C6    1    1.014632    0.260871    0.269938    11.00000    0.04653    0.07142 =
         0.04669    0.00369    0.01963   -0.00167
C7    1    1.044967    0.063583    0.241017    11.00000    0.04472    0.06361 =
         0.04205    0.00001    0.01538   -0.00776
C8    1    0.964353    0.425251    0.180633    11.00000    0.05109    0.06989 =
         0.06187    0.00710    0.02400    0.00067
AFIX  43
H8A   2    0.949581    0.565932    0.202699    11.00000   -1.20000
AFIX   0
C9    1    0.890106    0.560108   -0.010265    11.00000    0.06640    0.07552 =
         0.06170    0.01966    0.01337   -0.00170
AFIX  23
H9A   2    0.912567    0.623560   -0.055042    11.00000   -1.20000
H9B   2    0.882519    0.693895    0.030713    11.00000   -1.20000
AFIX   0
C10   1    0.816207    0.446629   -0.091219    11.00000    0.05814    0.06034 =
         0.04908    0.01352    0.01983    0.00499
C11   1    0.751171    0.555930   -0.111265    11.00000    0.07605    0.06604 =
         0.06740    0.00976    0.02998    0.01231
AFIX  43
H11A  2    0.752434    0.696200   -0.071261    11.00000   -1.20000
AFIX   0
C12   1    0.683196    0.458123   -0.191210    11.00000    0.05775    0.09992 =
         0.08523    0.02285    0.03122    0.01365
AFIX  43
H12A  2    0.639157    0.533179   -0.205513    11.00000   -1.20000
AFIX   0
C13   1    0.682426    0.254165   -0.247055    11.00000    0.06709    0.09169 =
         0.05932    0.01327    0.02239   -0.01368
C14   1    0.745052    0.135873   -0.227874    11.00000    0.09326    0.07072 =
         0.06605   -0.00234    0.03721   -0.01201
AFIX  43
H14A  2    0.742722   -0.006931   -0.266915    11.00000   -1.20000
AFIX   0
C15   1    0.812633    0.232986   -0.148657    11.00000    0.06803    0.07272 =
         0.06595    0.00895    0.02970    0.01162
AFIX  43
H15A  2    0.856133    0.153554   -0.133914    11.00000   -1.20000
HKLF 4
REM  tref in C2
REM R1 =  0.0416 for   1525 Fo > 4sig(Fo)  and  0.0452 for all   1690 data
REM    172 parameters refined using      2 restraints
END
WGHT      0.0490      0.4613
REM Highest difference peak  0.119,  deepest hole -0.151,  1-sigma level  0.028
Q1    1   1.0109  0.1052  0.2571  11.00000  0.05    0.12
Q2    1   1.1003 -0.0750  0.3782  11.00000  0.05    0.11
Q3    1   1.1277  0.2518  0.5607  11.00000  0.05    0.10
Q4    1   1.1422 -0.2439  0.5691  11.00000  0.05    0.10
Q5    1   1.1708 -0.5617  0.4012  11.00000  0.05    0.10
Q6    1   1.2066 -0.2689  0.4517  11.00000  0.05    0.10
Q7    1   1.0293  0.3084  0.3221  11.00000  0.05    0.09
Q8    1   1.0000  0.2145  0.0000  10.50000  0.05    0.09
Q9    1   0.7808  0.2483 -0.2287  11.00000  0.05    0.09
Q10   1   0.8091  0.4060 -0.1490  11.00000  0.05    0.08
Q11   1   0.6496  0.6620 -0.1187  11.00000  0.05    0.08
Q12   1   1.0634 -0.0246  0.2911  11.00000  0.05    0.08
Q13   1   0.9730  0.4542  0.1295  11.00000  0.05    0.08
Q14   1   0.9252  0.5156 -0.0959  11.00000  0.05    0.08
Q15   1   1.0305  0.0094  0.1898  11.00000  0.05    0.08
Q16   1   1.2319 -0.4415  0.3275  11.00000  0.05    0.08
Q17   1   0.7998  0.7602  0.0438  11.00000  0.05    0.08
Q18   1   0.9784  0.5861 -0.0655  11.00000  0.05    0.08
Q19   1   0.9061  0.7097 -0.0103  11.00000  0.05    0.08
Q20   1   0.6010  0.3319 -0.2821  11.00000  0.05    0.08
;
