# Supplementary material for: 2-[(E)-(4-Fluoro­benz­yl)imino­meth­yl]-6-meth­oxy­phenol
Source: Acta Crystallogr Sect E Struct Rep Online. 2012 Jul 10;68(Pt 8):o2401. doi: 10.1107/S1600536812027419 (PMC3414325; doi:10.1107/S1600536812027419)
Supplement: Supplementary file 2 [file e-68-o2401-Isup2.hkl]

# 
# h,k,l, Fc-squared, Fo-squared, sigma(Fo-squared) and status flag 
# 
data_I
_shelx_title ' tref in C2' 
_shelx_refln_list_code          4 
_shelx_F_calc_maximum      149.28 
_exptl_crystal_F_000       682.00 
_reflns_d_resolution_high  0.7354 
 
loop_ 
 _symmetry_equiv_pos_as_xyz 
 'x, y, z' 
 '-x, y, -z' 
 'x+1/2, y+1/2, z' 
 '-x+1/2, y+1/2, -z' 
 
_cell_length_a    20.5577 
_cell_length_b     5.5281 
_cell_length_c    13.1315 
_cell_angle_alpha  90.000 
_cell_angle_beta  118.477 
_cell_angle_gamma  90.000 
 
_shelx_F_squared_multiplier     1.000 
 
loop_ 
 _refln_index_h 
 _refln_index_k 
 _refln_index_l 
 _refln_F_squared_calc 
 _refln_F_squared_meas 
 _refln_F_squared_sigma 
 _refln_observed_status 
   4   0   0      174.24      163.35      2.89 o 
   6   0   0        1.38       20.55      1.28 o 
   8   0   0       87.20       84.94      2.40 o 
  10   0   0      144.69      166.51      4.90 o 
  12   0   0      286.48      287.70      5.94 o 
  14   0   0     1823.32     1861.08     25.31 o 
  16   0   0      201.22      176.12      6.71 o 
  18   0   0       29.31       27.05      1.50 o 
  20   0   0        3.35        3.78      0.62 o 
  22   0   0        3.84        2.72      0.59 o 
   1   1   0      565.02      581.82      4.05 o 
   3   1   0    10929.72    10451.79     56.94 o 
   5   1   0     2474.79     2526.95     15.85 o 
   7   1   0      471.12      445.69      5.97 o 
   9   1   0     1080.10     1161.43     10.97 o 
  11   1   0       30.60       29.85      1.00 o 
  13   1   0       74.98       76.84      1.40 o 
  15   1   0       32.26       27.38      1.05 o 
  17   1   0      102.83       95.55      2.00 o 
  19   1   0        0.37        0.35      0.23 o 
  21   1   0        1.04        0.79      0.33 o 
  23   1   0        1.71        0.96      0.45 o 
   0   2   0     1234.84     1175.20     15.13 o 
   2   2   0     1264.24     1261.43      9.35 o 
   4   2   0      329.61      289.28      3.20 o 
   6   2   0      526.11      544.90      4.16 o 
   8   2   0      713.74      781.59      6.15 o 
  10   2   0       80.61       89.04      1.72 o 
  12   2   0        3.31        2.32      0.28 o 
  14   2   0      130.76      129.24      2.10 o 
  16   2   0       30.90       29.42      1.57 o 
  18   2   0        5.88        4.77      0.53 o 
  20   2   0        3.62        3.76      0.53 o 
  22   2   0        1.59        1.51      0.58 o 
   1   3   0      772.79      747.11      7.80 o 
   3   3   0      204.56      202.87      2.17 o 
   5   3   0        6.26        7.66      0.28 o 
   7   3   0       29.02       24.47      0.94 o 
   9   3   0      330.55      385.87      5.57 o 
  11   3   0      335.49      322.39      6.03 o 
  13   3   0       86.35       86.14      2.16 o 
  15   3   0        8.33       22.55      1.16 o 
  17   3   0        8.52        8.14      0.73 o 
  19   3   0        0.32        0.38      0.34 o 
  21   3   0        1.20        3.16      0.55 o 
   0   4   0      161.88      174.22      5.36 o 
   2   4   0       17.83       20.35      0.75 o 
   4   4   0      143.68      141.84      2.06 o 
   6   4   0      286.67      282.35      4.05 o 
   8   4   0       27.40       29.09      1.33 o 
  10   4   0      157.96      154.01      3.57 o 
  12   4   0        3.36       20.08      2.34 o 
  14   4   0        8.78        7.59      0.81 o 
  16   4   0        1.95        1.21      0.57 o 
  18   4   0        2.85        2.10      0.55 o 
  20   4   0        7.58       13.21      2.34 o 
   1   5   0        6.86        7.30      0.58 o 
   3   5   0       42.94       42.48      1.36 o 
   5   5   0      159.96      167.69      3.35 o 
   7   5   0        2.07        1.61      0.65 o 
   9   5   0       18.83       18.81      1.30 o 
  11   5   0        1.45        1.02      0.42 o 
  13   5   0        2.64        3.22      0.65 o 
  15   5   0        4.03        4.34      0.80 o 
   0   6   0       64.48       75.00      4.47 o 
   2   6   0        2.92        2.49      0.43 o 
   4   6   0        1.49        0.76      0.40 o 
   6   6   0       13.18       19.49      1.53 o 
   8   6   0        1.01        0.51      0.44 o 
  10   6   0        3.19        2.25      1.13 o 
  12   6   0        1.31        0.85      0.64 o 
   1   7   0        0.75        1.07      0.85 o 
 -22   0   1        2.23        0.64      0.45 o 
 -20   0   1        0.10        0.21      0.53 o 
 -18   0   1        7.08        6.91      1.02 o 
 -16   0   1      217.52      211.78      7.78 o 
 -14   0   1        1.41        1.64      0.51 o 
 -12   0   1      421.51      411.01     12.36 o 
 -10   0   1        3.27        2.98      0.45 o 
  -8   0   1       10.95       15.24      0.90 o 
  -6   0   1      815.74      832.95     13.96 o 
  -4   0   1     7279.58     7205.06     71.29 o 
   2   0   1     2768.66     2595.96     27.02 o 
   4   0   1     1142.35     1116.23     11.48 o 
   6   0   1       24.73       28.19      1.12 o 
   8   0   1     1148.04     1143.84     21.10 o 
  10   0   1     1118.22     1128.60     13.99 o 
  12   0   1       71.94       68.60      2.00 o 
  14   0   1       89.86       93.63      2.59 o 
  16   0   1        0.47        0.20      0.33 o 
  18   0   1        0.65        0.49      0.49 o 
  20   0   1        1.79        2.12      0.46 o 
  22   0   1        5.31        5.51      1.81 o 
 -23   1   1        1.41        1.23      0.40 o 
 -21   1   1        1.20        1.08      0.58 o 
 -19   1   1       49.04       49.06      1.50 o 
 -17   1   1      260.36      257.31      4.25 o 
 -15   1   1        6.73        5.69      0.70 o 
 -13   1   1       83.37       82.60      1.88 o 
 -11   1   1      129.24      124.27      1.97 o 
  -9   1   1      737.45      766.56      6.53 o 
  -7   1   1     1102.90     1110.85     10.00 o 
  -5   1   1    12142.35    11842.00     75.50 o 
  -3   1   1    11205.68    10544.16     68.06 o 
  -1   1   1     2767.80     2737.14     13.21 o 
   1   1   1     1435.06     1352.83     10.59 o 
   3   1   1     2344.44     2366.23     21.59 o 
   5   1   1       25.44       22.95      0.68 o 
   7   1   1     1170.13     1326.39     12.04 o 
   9   1   1      909.45      963.98      9.60 o 
  11   1   1      247.00      266.27      3.81 o 
  13   1   1      418.88      417.72      5.68 o 
  15   1   1       70.29       69.38      1.59 o 
  17   1   1       10.37       11.67      0.69 o 
  19   1   1        2.90        2.62      0.44 o 
  21   1   1        0.73        0.43      0.38 o 
  23   1   1        8.15        8.74      1.49 o 
 -22   2   1        6.19        7.36      0.84 o 
 -20   2   1        0.17        0.41      0.31 o 
 -18   2   1       56.79       58.53      1.99 o 
 -16   2   1      142.69      141.23      2.45 o 
 -14   2   1      102.19       99.82      2.07 o 
 -12   2   1       23.26       23.85      0.87 o 
 -10   2   1      246.81      251.15      8.57 o 
  -8   2   1     2018.61     1997.87     17.26 o 
  -6   2   1      787.16      730.10      6.66 o 
  -4   2   1      619.00      599.33      4.14 o 
  -2   2   1      314.66      307.01      2.51 o 
   0   2   1     1790.53     1765.44     11.47 o 
   2   2   1      360.15      333.23      3.31 o 
   4   2   1       66.55       53.98      0.68 o 
   6   2   1     1041.65     1036.73      8.41 o 
   8   2   1      232.60      261.24      2.65 o 
  10   2   1       77.20       71.29      1.64 o 
  12   2   1       31.73       33.43      0.90 o 
  14   2   1       68.17       60.35      1.33 o 
  16   2   1       35.99       32.47      1.43 o 
  18   2   1        2.70        1.30      0.41 o 
  20   2   1       14.67       14.00      1.03 o 
 -21   3   1        5.21        4.81      0.58 o 
 -19   3   1        1.00        1.72      0.39 o 
 -17   3   1       27.34       26.20      1.50 o 
 -15   3   1       34.53       31.26      1.50 o 
 -13   3   1      336.96      324.23      6.86 o 
 -11   3   1       88.23       91.42      2.37 o 
  -9   3   1        8.51        8.78      0.65 o 
  -7   3   1      180.45      193.88      2.49 o 
  -5   3   1      120.99      131.23      1.39 o 
  -3   3   1      627.88      672.48      5.27 o 
  -1   3   1      201.92      216.04      2.14 o 
   1   3   1      597.82      585.95      9.29 o 
   3   3   1       35.55       32.37      0.79 o 
   5   3   1      244.96      258.51      3.20 o 
   7   3   1      326.84      311.54      4.41 o 
   9   3   1      349.50      348.64      4.65 o 
  11   3   1       44.64       40.27      1.23 o 
  13   3   1      118.54      114.41      2.27 o 
  15   3   1       16.46       18.79      1.06 o 
  17   3   1        0.14       -0.28      0.28 o 
  19   3   1        0.37        0.12      0.26 o 
  21   3   1        7.34        9.68      1.39 o 
 -20   4   1        2.20        0.85      0.85 o 
 -18   4   1        1.13        0.94      0.85 o 
 -16   4   1       15.76       14.40      1.81 o 
 -14   4   1       12.65       13.49      1.27 o 
 -12   4   1        3.14        2.60      0.46 o 
 -10   4   1      319.08      335.85      8.98 o 
  -8   4   1      494.23      502.35      7.16 o 
  -6   4   1       19.09       17.58      0.51 o 
  -4   4   1       76.77       77.79      1.05 o 
  -2   4   1       22.30       21.53      0.79 o 
   0   4   1       37.32       38.01      1.12 o 
   2   4   1      126.37      126.66      1.63 o 
   4   4   1      233.72      242.54      2.67 o 
   6   4   1      543.40      543.45      5.37 o 
   8   4   1      102.93       93.29      2.01 o 
  10   4   1       28.82       26.57      1.10 o 
  12   4   1        8.17        6.89      0.75 o 
  14   4   1        4.97        5.70      0.68 o 
  16   4   1        9.21       11.65      1.06 o 
  18   4   1       29.03       33.03      2.30 o 
 -15   5   1        1.96        1.39      0.60 o 
 -13   5   1        2.31        1.39      0.60 o 
 -11   5   1        8.79        5.58      0.96 o 
  -9   5   1       63.21       71.16      3.33 o 
  -7   5   1      161.58      166.17      4.04 o 
  -5   5   1        9.51        8.39      0.82 o 
  -3   5   1       14.98       13.26      0.89 o 
  -1   5   1       24.10       25.19      1.07 o 
   1   5   1       73.18       70.75      1.87 o 
   3   5   1       65.20       69.17      1.75 o 
   5   5   1       17.19       20.07      1.14 o 
   7   5   1      169.66      171.12      3.51 o 
   9   5   1       23.56       23.79      1.45 o 
  11   5   1        1.30        1.95      0.59 o 
  13   5   1        5.06        6.57      0.95 o 
  15   5   1        3.00        3.62      0.72 o 
 -12   6   1        1.46        1.28      0.60 o 
 -10   6   1        0.19       -0.06      0.49 o 
  -8   6   1        8.16        8.61      0.97 o 
  -6   6   1       11.24       14.35      1.87 o 
  -4   6   1        0.73        0.43      0.60 o 
  -2   6   1        8.77        8.89      0.97 o 
   0   6   1       17.18       20.14      1.66 o 
   2   6   1       15.09       13.64      1.01 o 
   4   6   1        0.44        0.42      0.46 o 
   6   6   1        6.65        6.02      0.70 o 
   8   6   1        0.88        0.43      0.31 o 
  10   6   1        2.15        1.73      0.47 o 
  12   6   1        1.54        1.49      0.85 o 
   1   7   1        0.96        2.13      1.07 o 
   3   7   1        4.20        4.47      1.49 o 
 -24   0   2        1.99        0.64      0.64 o 
 -22   0   2       22.27       24.08      3.20 o 
 -20   0   2        2.23        1.28      0.85 o 
 -18   0   2       77.00       72.14      5.43 o 
 -16   0   2        2.58        3.18      0.67 o 
 -14   0   2      309.53      309.06      6.39 o 
 -12   0   2      386.96      403.87      7.21 o 
 -10   0   2      171.64      146.08      3.43 o 
  -8   0   2      132.75      145.39      2.83 o 
  -6   0   2     4216.54     4269.05     62.01 o 
  -4   0   2     6397.32     6152.86    118.90 o 
  -2   0   2      860.49      883.81     10.62 o 
   0   0   2     5744.53     5402.56     52.35 o 
   2   0   2     1993.02     2003.49     22.83 o 
   4   0   2        0.14        0.32      0.15 o 
   6   0   2      382.81      411.58      6.61 o 
   8   0   2      114.66      122.26      3.02 o 
  10   0   2        2.51        2.69      0.40 o 
  12   0   2        1.77        6.05      0.65 o 
  14   0   2       35.35       40.39      1.68 o 
  16   0   2       12.93        8.92      0.82 o 
  18   0   2        1.04        0.70      0.33 o 
  20   0   2        0.21        0.75      0.53 o 
 -25   1   2        2.17        1.70      0.85 o 
 -23   1   2       19.64       22.78      1.71 o 
 -21   1   2       28.82       32.37      2.31 o 
 -19   1   2       39.80       39.38      1.55 o 
 -17   1   2      122.39      118.13      2.62 o 
 -15   1   2      131.67      129.69      2.59 o 
 -13   1   2        5.39        8.79      0.68 o 
 -11   1   2       17.96       25.98      0.90 o 
  -9   1   2     2066.72     2178.60     24.44 o 
  -7   1   2     5819.60     5645.00     42.90 o 
  -5   1   2     7554.30     7534.04     46.20 o 
  -3   1   2     8273.42     7752.01     66.65 o 
  -1   1   2     4904.36     4829.44     33.39 o 
   1   1   2      150.56      161.38      1.26 o 
   3   1   2      220.32      203.57      1.52 o 
   5   1   2     2040.36     2074.35     16.87 o 
   7   1   2     1321.26     1397.36     14.64 o 
   9   1   2      249.38      253.26      3.13 o 
  11   1   2       70.94       74.39      1.61 o 
  13   1   2       93.22       90.02      1.89 o 
  15   1   2       42.85       40.87      1.23 o 
  17   1   2        1.79        1.77      0.34 o 
  19   1   2        3.66        2.56      1.08 o 
  21   1   2        8.43        7.20      0.84 o 
 -24   2   2        4.50        4.26      1.28 o 
 -22   2   2       19.13       20.14      1.73 o 
 -20   2   2       13.42       11.79      0.92 o 
 -18   2   2       37.37       35.80      1.48 o 
 -16   2   2      414.65      417.52      5.74 o 
 -14   2   2       21.28       21.81      1.22 o 
 -12   2   2      112.09      104.25      2.56 o 
 -10   2   2     2113.72     2034.21     20.56 o 
  -8   2   2     1842.26     1824.03     14.90 o 
  -6   2   2      692.14      701.61      5.74 o 
  -4   2   2      834.81      856.67      6.22 o 
  -2   2   2     1737.64     1747.67     13.32 o 
   0   2   2     1159.24     1148.56      8.86 o 
   2   2   2      425.53      429.60      2.95 o 
   4   2   2     2770.24     2908.81     19.62 o 
   6   2   2       18.09       20.46      0.50 o 
   8   2   2       22.21       22.69      0.66 o 
  10   2   2        1.24        2.32      0.29 o 
  12   2   2       54.26       56.80      1.17 o 
  14   2   2       24.15       27.15      0.83 o 
  16   2   2        7.31        5.00      0.55 o 
  18   2   2        0.46        1.08      0.34 o 
  20   2   2        8.62        7.65      0.84 o 
 -23   3   2        1.36        1.70      1.07 o 
 -21   3   2        2.22        2.57      0.49 o 
 -19   3   2        6.68        5.66      0.77 o 
 -17   3   2       18.09       15.52      1.13 o 
 -15   3   2       92.71       92.68      2.66 o 
 -13   3   2      407.83      400.35      7.49 o 
 -11   3   2      343.19      314.36      7.30 o 
  -9   3   2      171.34      172.16      3.16 o 
  -7   3   2        3.51        2.17      0.23 o 
  -5   3   2       22.29       21.98      0.41 o 
  -3   3   2      370.70      347.06      3.23 o 
  -1   3   2      652.81      685.82      5.27 o 
   1   3   2       77.14       72.52      1.03 o 
   3   3   2       74.26       67.02      0.82 o 
   5   3   2      258.95      253.26      2.87 o 
   7   3   2       66.15       63.83      1.18 o 
   9   3   2      146.00      141.15      2.30 o 
  11   3   2       58.69       60.06      1.54 o 
  13   3   2        1.27        1.84      0.32 o 
  15   3   2       18.90       16.30      0.97 o 
  17   3   2        3.08        2.67      0.43 o 
  19   3   2        0.30       -0.13      0.43 o 
 -20   4   2        0.10        1.07      0.75 o 
 -18   4   2        4.61        3.47      0.67 o 
 -16   4   2       12.09        7.45      1.07 o 
 -14   4   2        9.33        5.34      0.75 o 
 -12   4   2       15.95       16.47      1.27 o 
 -10   4   2      135.06      128.43      3.12 o 
  -8   4   2       59.10       57.85      1.88 o 
  -6   4   2       81.01       82.70      1.89 o 
  -4   4   2       65.35       61.11      1.01 o 
  -2   4   2        6.46        5.86      0.35 o 
   0   4   2      115.94      106.64      1.99 o 
   2   4   2      114.49      113.35      1.47 o 
   4   4   2      122.58      119.54      2.38 o 
   6   4   2      293.33      288.21      3.37 o 
   8   4   2       44.66       39.12      1.46 o 
  10   4   2        8.03        6.08      0.63 o 
  12   4   2       13.79       13.22      0.92 o 
  14   4   2       22.19       17.90      1.10 o 
  16   4   2        3.03        2.46      0.56 o 
  18   4   2        2.74        3.62      1.07 o 
 -17   5   2        1.08        1.70      0.85 o 
 -15   5   2        2.42        2.69      0.85 o 
 -13   5   2        1.80        1.07      0.60 o 
 -11   5   2       37.04       38.98      2.40 o 
  -9   5   2       75.73       75.89      3.38 o 
  -7   5   2       24.19       19.56      1.32 o 
  -5   5   2       23.94       21.63      1.34 o 
  -3   5   2        4.06        3.94      0.56 o 
  -1   5   2       18.91       16.82      0.85 o 
   1   5   2      122.97      120.79      2.05 o 
   3   5   2      150.81      155.34      2.74 o 
   5   5   2       68.74       69.14      1.94 o 
   7   5   2        2.65        2.21      0.43 o 
   9   5   2        6.71        5.84      0.68 o 
  11   5   2        6.03        5.81      0.82 o 
  13   5   2        6.84       10.68      1.40 o 
  15   5   2       14.28       15.77      2.13 o 
 -14   6   2        0.02       -0.85      0.85 o 
 -12   6   2       12.11       13.84      1.64 o 
 -10   6   2        4.09        3.98      0.97 o 
  -8   6   2        3.02        4.91      1.02 o 
  -6   6   2        1.05        0.49      0.51 o 
  -4   6   2       11.59       10.66      1.09 o 
  -2   6   2       22.12       21.99      1.81 o 
   0   6   2       22.58       25.39      1.57 o 
   2   6   2        3.49        2.01      0.52 o 
   4   6   2       13.33       14.15      1.25 o 
   6   6   2        7.32        8.44      0.82 o 
   8   6   2        2.47        1.10      0.49 o 
  10   6   2        4.80        5.57      0.90 o 
  -1   7   2        5.55        5.33      1.70 o 
   1   7   2        0.14        0.64      1.07 o 
   3   7   2        0.18        1.07      1.07 o 
   5   7   2        2.89        4.05      1.70 o 
 -24   0   3       20.98       26.42      3.41 o 
 -22   0   3       26.51       31.54      3.41 o 
 -20   0   3       42.06       40.49      3.84 o 
 -18   0   3      264.84      274.02      9.80 o 
 -16   0   3       20.39       20.88      2.34 o 
 -14   0   3      109.08      107.61      5.11 o 
 -12   0   3      417.78      545.27     13.21 o 
 -10   0   3      209.41      189.43      6.18 o 
  -8   0   3     1754.66     1703.42     21.25 o 
  -6   0   3        0.19       11.15      1.39 o 
  -4   0   3    22285.61    21198.16    234.97 o 
  -2   0   3     4486.91     4358.59     35.37 o 
   0   0   3       33.94       36.97      1.26 o 
   2   0   3      938.42      873.58     12.64 o 
   4   0   3      130.16      120.60      3.20 o 
   6   0   3     1172.07     1247.80     21.95 o 
   8   0   3      783.61      854.45     16.19 o 
  10   0   3      415.19      420.84      7.10 o 
  12   0   3      823.42      776.05     16.51 o 
  14   0   3        0.32       -0.30      0.35 o 
  16   0   3       21.22       21.87      1.53 o 
  18   0   3       10.20       11.41      1.18 o 
  20   0   3       45.64       48.24      2.51 o 
 -23   1   3       11.22       10.63      1.18 o 
 -21   1   3       70.62       68.43      2.86 o 
 -19   1   3      155.20      154.16      3.17 o 
 -17   1   3       57.16       53.69      1.67 o 
 -15   1   3       59.48       61.60      1.66 o 
 -13   1   3       66.67       57.33      1.48 o 
 -11   1   3       25.97       33.83      0.79 o 
  -9   1   3      579.84      579.75      5.14 o 
  -7   1   3      250.73      253.52      4.10 o 
  -5   1   3      549.80      543.80      4.59 o 
  -3   1   3    11175.93    10636.63     77.74 o 
  -1   1   3    11540.80    11093.56     63.12 o 
   1   1   3      578.57      525.67      2.60 o 
   3   1   3      628.89      679.27      4.65 o 
   5   1   3     2178.88     2449.32     20.71 o 
   7   1   3       47.14       48.74      1.33 o 
   9   1   3      231.02      229.91      7.18 o 
  11   1   3      116.11      114.56      2.45 o 
  13   1   3      333.91      331.07      5.11 o 
  15   1   3       79.34       73.67      1.97 o 
  17   1   3       26.21       22.94      1.10 o 
  19   1   3       17.68       18.27      1.38 o 
  21   1   3        3.98        3.67      0.75 o 
 -24   2   3        0.48        1.49      1.07 o 
 -22   2   3        8.48        8.34      1.00 o 
 -20   2   3       52.34       52.11      2.84 o 
 -18   2   3      145.38      146.14      5.07 o 
 -16   2   3      132.73      139.41      3.35 o 
 -14   2   3       95.85      103.71      2.66 o 
 -12   2   3     1147.07     1133.28     16.27 o 
 -10   2   3      808.13      816.92      9.27 o 
  -8   2   3      164.46      138.44      2.99 o 
  -6   2   3     1298.25     1404.30     10.03 o 
  -4   2   3      450.96      456.22      4.49 o 
  -2   2   3       11.89        9.34      0.28 o 
   0   2   3     1280.01     1232.45      6.65 o 
   2   2   3     1475.02     1624.99      9.48 o 
   4   2   3      431.77      442.99      3.45 o 
   6   2   3      168.17      174.06      1.87 o 
   8   2   3      387.52      413.58      5.66 o 
  10   2   3       95.81       93.00      1.73 o 
  12   2   3        9.37        7.01      0.46 o 
  14   2   3       28.14       29.47      1.38 o 
  16   2   3       14.38       14.02      0.97 o 
  18   2   3        8.79       10.46      0.99 o 
  20   2   3       14.91       17.69      2.34 o 
 -23   3   3        3.98        5.20      1.12 o 
 -21   3   3        0.64        5.82      0.81 o 
 -19   3   3        0.92        0.88      0.52 o 
 -17   3   3       39.10       31.46      1.57 o 
 -15   3   3      277.55      340.85      7.23 o 
 -13   3   3      127.13      116.06      2.81 o 
 -11   3   3      121.37      123.61      3.52 o 
  -9   3   3      311.72      362.00     14.97 o 
  -7   3   3      176.12      177.34      1.94 o 
  -5   3   3      120.57      139.03      1.55 o 
  -3   3   3      625.01      713.38      5.80 o 
  -1   3   3      857.04      845.66      5.39 o 
   1   3   3       20.63       22.71      0.50 o 
   3   3   3       14.18       18.73      0.83 o 
   5   3   3      196.64      202.82      3.33 o 
   7   3   3       41.14       41.63      1.03 o 
   9   3   3       46.82       55.74      1.76 o 
  11   3   3       40.21       42.75      1.45 o 
  13   3   3       12.38       10.63      0.73 o 
  15   3   3        2.23        2.49      0.49 o 
  17   3   3        1.35        1.37      0.51 o 
  19   3   3        6.05        7.67      1.70 o 
 -22   4   3        0.35       -0.64      0.85 o 
 -20   4   3        0.30        0.88      1.17 o 
 -18   4   3        3.75        3.58      0.75 o 
 -16   4   3       26.51       19.08      1.58 o 
 -14   4   3        3.00        3.05      0.67 o 
 -12   4   3       38.75       39.53      1.96 o 
 -10   4   3       91.59       87.69      2.57 o 
  -8   4   3       97.75       98.09      2.17 o 
  -6   4   3       16.37       14.71      0.54 o 
  -4   4   3       21.81       25.41      0.71 o 
  -2   4   3       30.71       34.49      0.88 o 
   0   4   3       70.51       68.74      1.16 o 
   2   4   3       40.74       33.72      0.87 o 
   4   4   3        3.74        3.56      0.33 o 
   6   4   3      132.01      131.92      2.24 o 
   8   4   3       16.42       14.87      0.69 o 
  10   4   3        0.08        0.30      0.26 o 
  12   4   3        0.18        0.36      0.28 o 
  14   4   3       25.05       26.78      1.44 o 
  16   4   3        0.83        0.71      0.36 o 
 -17   5   3        7.33       10.40      1.48 o 
 -15   5   3        7.58        8.63      1.60 o 
 -13   5   3       34.89       36.57      2.40 o 
 -11   5   3        4.65        4.70      1.49 o 
  -9   5   3        1.52        3.68      0.96 o 
  -7   5   3        0.21       -0.27      0.39 o 
  -5   5   3        3.86        4.28      0.56 o 
  -3   5   3        9.31       11.30      0.97 o 
  -1   5   3       24.42       26.79      1.09 o 
   1   5   3      107.12      109.25      1.82 o 
   3   5   3        8.25        8.39      0.47 o 
   5   5   3       13.02       11.59      0.79 o 
   7   5   3        0.02       -0.04      0.29 o 
   9   5   3       13.29       15.64      1.06 o 
  11   5   3       10.27       12.97      1.01 o 
  13   5   3        7.57        9.75      0.91 o 
  15   5   3        5.89        6.39      1.49 o 
 -12   6   3        2.52        3.89      0.97 o 
 -10   6   3        3.26        2.48      1.07 o 
  -8   6   3        1.83        1.20      0.75 o 
  -6   6   3       12.95       13.52      1.81 o 
  -4   6   3       52.97       54.73      2.97 o 
  -2   6   3       11.90       10.76      1.21 o 
   0   6   3        5.24       14.90      1.81 o 
   2   6   3       21.45       22.77      1.37 o 
   4   6   3        4.83        5.23      0.86 o 
   6   6   3        2.32        3.37      0.56 o 
   8   6   3       13.10       16.29      2.38 o 
  10   6   3       18.54       23.28      1.79 o 
  -1   7   3        0.65       -1.07      1.07 o 
   1   7   3        2.17        2.56      1.28 o 
 -24   0   4       24.85       35.80      3.84 o 
 -22   0   4        4.15        3.84      1.28 o 
 -20   0   4       45.62       45.17      3.84 o 
 -18   0   4       54.89       60.15      2.05 o 
 -16   0   4       20.93       56.77      7.99 o 
 -14   0   4      454.40      465.41      7.25 o 
 -12   0   4      361.83      342.76      5.32 o 
 -10   0   4        6.92        4.26      0.85 o 
  -8   0   4     1325.55     1371.79     32.60 o 
  -6   0   4      299.58      301.72      7.03 o 
  -4   0   4     5083.21     4841.71     45.76 o 
  -2   0   4        4.09        5.53      0.22 o 
   0   0   4      150.92      141.57      2.13 o 
   2   0   4       36.12       36.60      4.47 o 
   4   0   4        4.93        3.62      0.64 o 
   6   0   4      344.33      359.04      7.88 o 
   8   0   4       19.02       27.49      1.70 o 
  10   0   4        0.38        0.32      0.30 o 
  12   0   4       37.18       40.88      2.13 o 
  14   0   4        0.06        0.32      0.75 o 
  16   0   4        0.01        3.03      1.07 o 
  18   0   4       23.57       22.26      1.61 o 
 -25   1   4        4.44        2.56      1.28 o 
 -23   1   4       69.14       73.87      7.99 o 
 -21   1   4       36.06       36.73      2.56 o 
 -19   1   4       68.21       65.68      2.62 o 
 -17   1   4       76.98       88.52      2.11 o 
 -15   1   4       59.31       64.55      1.67 o 
 -13   1   4      377.04      404.60      5.44 o 
 -11   1   4      582.66      568.77      5.96 o 
  -9   1   4     2368.49     2493.80     21.26 o 
  -7   1   4      334.82      325.56      3.85 o 
  -5   1   4      756.05      700.14      5.78 o 
  -3   1   4      719.22      700.99      6.59 o 
  -1   1   4      999.75     1000.97      6.05 o 
   1   1   4      195.90      204.79      1.51 o 
   3   1   4     1096.98     1114.73      7.43 o 
   5   1   4      221.94      268.28      6.61 o 
   7   1   4       86.14       94.30      1.61 o 
   9   1   4       49.06       46.35      1.44 o 
  11   1   4       30.50       37.42      1.33 o 
  13   1   4        8.81        8.64      0.72 o 
  15   1   4        4.05        3.65      0.46 o 
  17   1   4        7.54        8.18      0.94 o 
  19   1   4        1.69        2.98      0.85 o 
 -24   2   4        2.38        2.50      0.96 o 
 -22   2   4       13.77       14.87      1.28 o 
 -20   2   4       46.11       41.27      2.34 o 
 -18   2   4       15.38       15.84      1.16 o 
 -16   2   4       81.77       69.80      2.26 o 
 -14   2   4       75.96       76.37      2.16 o 
 -12   2   4      408.71      385.94      5.55 o 
 -10   2   4      514.33      536.68      5.06 o 
  -8   2   4      300.45      345.87      3.92 o 
  -6   2   4      278.08      298.59      2.69 o 
  -4   2   4      672.19      707.16      5.35 o 
  -2   2   4       42.59       54.78      0.71 o 
   0   2   4     1101.38     1197.36      9.71 o 
   2   2   4     1065.14     1098.30      7.22 o 
   4   2   4       63.62       69.12      1.11 o 
   6   2   4      732.12      738.33      5.64 o 
   8   2   4       11.96        8.58      0.51 o 
  10   2   4       74.71       67.98      1.46 o 
  12   2   4      209.72      202.99      3.97 o 
  14   2   4        2.29        2.85      0.52 o 
  16   2   4        9.11       13.15      1.27 o 
  18   2   4       24.66       26.47      1.57 o 
 -23   3   4        2.11        1.81      0.75 o 
 -21   3   4        3.49        5.10      0.77 o 
 -19   3   4       11.21       12.08      1.00 o 
 -17   3   4       58.80       52.24      1.68 o 
 -15   3   4      104.47      101.49      2.75 o 
 -13   3   4      213.29      214.77      4.03 o 
 -11   3   4       94.52       98.36      2.64 o 
  -9   3   4       30.55       32.77      1.20 o 
  -7   3   4        1.06        0.10      0.09 o 
  -5   3   4      185.77      190.47      2.18 o 
  -3   3   4      706.49      673.83      5.90 o 
  -1   3   4      368.31      366.76      2.94 o 
   1   3   4       90.51      103.24      1.49 o 
   3   3   4      109.42      108.84      1.90 o 
   5   3   4      233.29      222.87      2.95 o 
   7   3   4       50.04       53.52      1.31 o 
   9   3   4      117.52      101.28      2.40 o 
  11   3   4       51.16       42.86      1.40 o 
  13   3   4        0.02       -0.03      0.22 o 
  15   3   4        3.95        4.01      0.75 o 
  17   3   4        3.34        1.49      0.85 o 
 -22   4   4        4.20        2.56      1.07 o 
 -20   4   4       26.81       40.61      6.07 o 
 -18   4   4       50.48       48.34      2.88 o 
 -16   4   4       31.30       24.90      1.79 o 
 -14   4   4        3.14        3.25      0.60 o 
 -12   4   4       72.96       96.62     13.32 o 
 -10   4   4       52.29       51.12      1.92 o 
  -8   4   4       86.16       74.86      1.70 o 
  -6   4   4       29.18       21.50      0.70 o 
  -4   4   4       66.02       87.47      3.14 o 
  -2   4   4       53.76       56.66      1.18 o 
   0   4   4       15.69       17.80      0.57 o 
   2   4   4       72.78       76.73      1.41 o 
   4   4   4       89.03       96.67      2.02 o 
   6   4   4       65.68       65.93      1.72 o 
   8   4   4        4.60        7.55      0.54 o 
  10   4   4        9.62        8.50      0.67 o 
  12   4   4        0.53        6.77      0.64 o 
  14   4   4       11.39       10.15      1.22 o 
  16   4   4        1.26        0.85      0.85 o 
 -17   5   4        0.90        1.53      0.71 o 
 -15   5   4        0.96        0.64      1.07 o 
 -13   5   4       20.44       19.62      1.79 o 
 -11   5   4       25.61       28.36      2.05 o 
  -9   5   4       13.90       13.34      1.38 o 
  -7   5   4       21.24       14.60      2.13 o 
  -5   5   4       35.30       36.34      1.46 o 
  -3   5   4       92.63       94.40      2.45 o 
  -1   5   4       26.19       28.20      0.94 o 
   1   5   4        2.30        2.40      0.32 o 
   3   5   4       61.77       71.40      1.62 o 
   5   5   4       48.22       54.24      1.72 o 
   7   5   4        5.39        7.21      0.72 o 
   9   5   4        0.49        0.44      0.28 o 
  11   5   4        6.58        7.32      0.77 o 
  13   5   4        3.17        2.34      1.07 o 
 -12   6   4        7.72       10.19      1.48 o 
 -10   6   4       17.80       20.88      2.66 o 
  -8   6   4       14.50       16.58      1.69 o 
  -6   6   4        6.76        7.94      1.18 o 
  -4   6   4        7.61        8.81      1.27 o 
  -2   6   4       47.19       46.86      2.12 o 
   0   6   4        1.47        1.09      0.44 o 
   2   6   4        5.76        6.82      0.79 o 
   4   6   4       10.33       10.23      0.81 o 
   6   6   4       26.11       28.12      1.46 o 
   8   6   4        1.47        2.01      0.78 o 
 -24   0   5        1.55        1.49      1.07 o 
 -22   0   5        2.80        0.21      0.85 o 
 -20   0   5       24.12       30.04      3.20 o 
 -18   0   5        0.68        0.43      0.85 o 
 -16   0   5      111.19      120.89      2.79 o 
 -14   0   5      259.60      247.60      8.31 o 
 -12   0   5      168.71      188.79      6.61 o 
 -10   0   5      371.68      397.92      9.80 o 
  -8   0   5     1272.62     1204.54     22.80 o 
  -6   0   5      658.64      565.73     11.72 o 
  -4   0   5     2856.11     2654.64     22.26 o 
  -2   0   5        2.74        1.16      0.32 o 
   0   0   5      932.19      970.01     12.20 o 
   2   0   5      240.33      233.50      4.08 o 
   4   0   5       15.63       13.00      1.07 o 
   6   0   5      943.85      941.39     17.47 o 
   8   0   5      102.09      105.26      3.62 o 
  10   0   5      199.31      203.53      4.61 o 
  12   0   5        7.09        7.44      2.13 o 
  14   0   5        7.42        8.22      1.39 o 
  16   0   5        1.76        1.55      0.51 o 
  18   0   5        1.10        1.92      0.85 o 
 -25   1   5       17.15       17.21      2.03 o 
 -23   1   5       15.43       15.45      1.81 o 
 -21   1   5        7.09        6.51      1.12 o 
 -19   1   5        8.88        6.97      1.05 o 
 -17   1   5      192.39      188.97      5.42 o 
 -15   1   5        7.87        7.73      0.97 o 
 -13   1   5      137.15      136.42      2.68 o 
 -11   1   5      925.45      937.83     22.48 o 
  -9   1   5      456.61      422.17      7.16 o 
  -7   1   5     1013.43      961.61     13.03 o 
  -5   1   5      452.86      442.69      4.42 o 
  -3   1   5     1730.07     1749.91     12.99 o 
  -1   1   5      104.89       97.70      1.49 o 
   1   1   5      656.26      666.44      4.67 o 
   3   1   5      194.75      188.91      1.78 o 
   5   1   5      504.11      508.36      8.25 o 
   7   1   5       15.44       19.24      0.67 o 
   9   1   5       51.75       54.65      1.29 o 
  11   1   5      160.21      158.59      2.59 o 
  13   1   5      152.30      162.95      3.38 o 
  15   1   5      127.99      132.88      2.84 o 
  17   1   5       24.98       24.36      1.56 o 
 -24   2   5        2.48        2.77      0.90 o 
 -22   2   5        0.37        0.30      0.85 o 
 -20   2   5       70.76       69.61      2.57 o 
 -18   2   5       20.94       19.40      1.19 o 
 -16   2   5       36.10       41.23      1.65 o 
 -14   2   5      174.09      184.16      4.20 o 
 -12   2   5       44.57       45.55      1.05 o 
 -10   2   5       30.75       26.21      0.77 o 
  -8   2   5      475.13      475.76      7.26 o 
  -6   2   5      176.16      191.18      3.11 o 
  -4   2   5     2902.98     2920.10     20.03 o 
  -2   2   5      351.81      387.49      3.24 o 
   0   2   5      140.10      139.07      1.63 o 
   2   2   5      432.45      460.31      4.20 o 
   4   2   5      425.89      437.93      3.72 o 
   6   2   5       10.44        8.26      0.51 o 
   8   2   5       52.12       45.12      1.07 o 
  10   2   5      121.55      121.87      2.07 o 
  12   2   5       34.81       27.03      1.16 o 
  14   2   5       64.76       55.88      2.63 o 
  16   2   5       53.63       51.17      2.55 o 
 -23   3   5        1.80        3.14      0.96 o 
 -21   3   5       18.01       15.45      1.66 o 
 -19   3   5       28.56       28.66      1.57 o 
 -17   3   5      103.94      100.36      2.91 o 
 -15   3   5      102.92       99.60      2.72 o 
 -13   3   5       91.40       87.16      2.40 o 
 -11   3   5       54.20       47.82      1.40 o 
  -9   3   5       73.19       66.01      1.61 o 
  -7   3   5      211.59      224.25      2.30 o 
  -5   3   5      134.84      145.62      1.59 o 
  -3   3   5      335.76      339.53      2.68 o 
  -1   3   5       10.13        6.54      0.35 o 
   1   3   5      232.23      222.17      2.45 o 
   3   3   5      244.35      249.52      2.93 o 
   5   3   5      187.27      174.68      3.19 o 
   7   3   5        3.16        4.30      0.33 o 
   9   3   5       17.25       10.95      0.77 o 
  11   3   5        1.47        3.98      0.62 o 
  13   3   5        7.83        6.36      0.92 o 
  15   3   5        7.48        6.74      0.90 o 
 -22   4   5       16.14       14.28      2.56 o 
 -20   4   5       13.36       10.74      1.27 o 
 -18   4   5        8.53        7.14      1.07 o 
 -16   4   5        2.13        2.44      0.67 o 
 -14   4   5       10.91        9.82      1.05 o 
 -12   4   5       26.45       25.01      1.58 o 
 -10   4   5       38.30       24.51      1.15 o 
  -8   4   5      136.25      136.17      2.00 o 
  -6   4   5       75.37       64.96      1.30 o 
  -4   4   5       91.88       90.16      1.73 o 
  -2   4   5       20.58       20.86      0.63 o 
   0   4   5       85.37       76.20      1.30 o 
   2   4   5       15.65       16.72      0.66 o 
   4   4   5      109.50      105.14      1.92 o 
   6   4   5        8.33        8.31      0.58 o 
   8   4   5        4.38        5.51      0.62 o 
  10   4   5       18.10       17.60      0.98 o 
  12   4   5        3.57        4.32      0.65 o 
  14   4   5        4.91        3.62      1.28 o 
 -17   5   5       11.68       13.35      1.58 o 
 -15   5   5        0.48       -0.37      0.55 o 
 -13   5   5        8.65        9.90      1.28 o 
 -11   5   5       38.38       35.53      2.30 o 
  -9   5   5        7.48        8.40      1.12 o 
  -7   5   5       29.98       22.56      1.97 o 
  -5   5   5       14.12       10.42      0.97 o 
  -3   5   5       26.14       25.56      1.01 o 
  -1   5   5        2.81        4.38      0.39 o 
   1   5   5        2.95        3.05      0.31 o 
   3   5   5       13.47       14.81      0.74 o 
   5   5   5       31.44       37.10      1.56 o 
   7   5   5       30.01       34.95      1.55 o 
   9   5   5        4.13        4.63      0.60 o 
  11   5   5        8.15        8.25      1.43 o 
 -12   6   5        4.37        3.23      0.97 o 
 -10   6   5       19.80       21.44      2.00 o 
  -8   6   5        6.49        7.52      2.34 o 
  -6   6   5       10.32        9.93      1.33 o 
  -4   6   5       11.54       11.69      1.33 o 
  -2   6   5        0.35        0.28      0.30 o 
   0   6   5        5.86        6.75      0.75 o 
   2   6   5       10.24       11.98      1.22 o 
   4   6   5        8.84       10.76      0.83 o 
   6   6   5        2.91        3.95      0.98 o 
   8   6   5        8.61        8.78      1.49 o 
 -24   0   6        2.68        3.41      1.49 o 
 -22   0   6        0.88        1.49      0.85 o 
 -20   0   6        0.16        0.00      0.85 o 
 -18   0   6      167.98      192.41      7.88 o 
 -16   0   6      393.41      410.82     11.93 o 
 -14   0   6       45.15       47.52      3.20 o 
 -12   0   6      401.23      450.24     11.51 o 
 -10   0   6      336.60      331.34      8.95 o 
  -8   0   6       31.86       33.03      2.13 o 
  -6   0   6       81.00       99.55      2.65 o 
  -4   0   6     3298.25     3361.74     31.34 o 
  -2   0   6     1150.50     1215.90     12.16 o 
   0   0   6       94.20      142.53      2.78 o 
   2   0   6     1171.80     1077.54     13.62 o 
   4   0   6      515.92      493.46     28.98 o 
   6   0   6       41.36       36.65      2.13 o 
   8   0   6      202.71      184.53      5.33 o 
  10   0   6      340.57      341.26      6.60 o 
  12   0   6        6.64        4.78      0.71 o 
  14   0   6        0.02       -0.26      0.35 o 
  16   0   6        8.60        9.72      2.02 o 
  18   0   6        9.31       14.06      1.70 o 
 -25   1   6        8.58        9.88      1.51 o 
 -23   1   6        9.31        6.94      1.21 o 
 -21   1   6       35.97       32.71      2.41 o 
 -19   1   6      132.00      139.92      5.22 o 
 -17   1   6       26.63       23.87      1.81 o 
 -15   1   6       41.60       41.93      1.44 o 
 -13   1   6       29.70       38.14      2.02 o 
 -11   1   6       39.71       32.27      1.03 o 
  -9   1   6      218.28      213.45      4.59 o 
  -7   1   6     1361.53     1373.27     16.87 o 
  -5   1   6     1296.80     1271.20     11.47 o 
  -3   1   6     1419.38     1462.42      9.85 o 
  -1   1   6      446.24      462.37      3.26 o 
   1   1   6      569.17      622.28      5.67 o 
   3   1   6      214.87      186.35      1.85 o 
   5   1   6      170.48      176.25      1.95 o 
   7   1   6       27.27       20.93      0.78 o 
   9   1   6      288.07      298.41      3.86 o 
  11   1   6      341.56      339.44      5.47 o 
  13   1   6       69.65       78.33      2.32 o 
  15   1   6       10.45       12.77      1.16 o 
  17   1   6        0.65        2.34      0.85 o 
 -24   2   6        2.86        4.14      1.49 o 
 -22   2   6        5.64        3.94      0.90 o 
 -20   2   6       10.38        9.82      2.13 o 
 -18   2   6       48.65       57.41      2.94 o 
 -16   2   6       39.96       35.22      2.18 o 
 -14   2   6       13.96       15.10      0.90 o 
 -12   2   6       38.97       35.30      0.84 o 
 -10   2   6       19.04       20.47      0.62 o 
  -8   2   6       28.59       19.99      0.64 o 
  -6   2   6       91.33       86.01      1.27 o 
  -4   2   6      854.14      841.24      6.56 o 
  -2   2   6      321.81      300.50      3.45 o 
   0   2   6       62.45       60.91      0.98 o 
   2   2   6       25.80       24.77      0.59 o 
   4   2   6      170.33      193.14      2.00 o 
   6   2   6      163.39      164.27      2.01 o 
   8   2   6       64.46       53.10      1.21 o 
  10   2   6       55.33       55.11      1.48 o 
  12   2   6       42.60       38.86      2.23 o 
  14   2   6       25.81       26.39      1.56 o 
  16   2   6       33.02       32.08      2.09 o 
 -23   3   6        0.27        0.51      0.96 o 
 -21   3   6        8.55       36.47      2.56 o 
 -19   3   6       38.71       37.39      2.48 o 
 -17   3   6       27.46       30.34      1.56 o 
 -13   3   6      238.59      231.43      4.28 o 
 -11   3   6      124.42      130.67      3.27 o 
  -9   3   6       71.90      118.23      2.48 o 
  -7   3   6       90.53       90.86      1.47 o 
  -5   3   6       79.80       71.07      1.00 o 
  -3   3   6      109.31      129.97      1.60 o 
  -1   3   6      144.33      143.37      2.63 o 
   1   3   6       83.85       68.85      1.21 o 
   3   3   6      374.16      372.17      4.86 o 
   5   3   6       12.51       16.15      0.71 o 
   7   3   6       76.86       65.77      1.56 o 
   9   3   6       35.76       30.51      1.57 o 
  11   3   6       33.23       32.47      1.69 o 
  13   3   6        0.42        0.17      0.35 o 
 -22   4   6        6.25        4.26      1.28 o 
 -20   4   6       20.77       21.12      1.73 o 
 -18   4   6       10.78       10.47      1.21 o 
 -16   4   6        1.01        0.64      0.85 o 
 -14   4   6       18.10       16.97      1.43 o 
 -12   4   6       76.47       55.75      2.00 o 
 -10   4   6      123.26      106.91      2.49 o 
  -8   4   6       98.09       93.49      1.92 o 
  -6   4   6       26.15       25.97      0.92 o 
  -4   4   6       69.65       66.79      1.57 o 
  -2   4   6       81.10       70.73      1.33 o 
   0   4   6       39.56       47.00      1.07 o 
   2   4   6      166.60      185.62      2.68 o 
   4   4   6       15.37       15.07      0.72 o 
   6   4   6        5.02        3.40      0.36 o 
   8   4   6        1.17        1.28      0.32 o 
  10   4   6        2.88        1.82      0.47 o 
  12   4   6       13.24       15.31      1.15 o 
 -17   5   6        2.29        1.35      0.57 o 
 -15   5   6        0.01       -0.43      0.45 o 
 -13   5   6       24.16       26.38      2.05 o 
 -11   5   6       16.41       12.19      1.38 o 
  -9   5   6       16.16       13.32      1.09 o 
  -7   5   6       10.50        8.25      0.88 o 
  -5   5   6        2.20        1.20      0.67 o 
  -3   5   6        1.72        1.09      0.26 o 
  -1   5   6        0.63        0.51      0.20 o 
   1   5   6       27.83       24.38      0.92 o 
   3   5   6       11.65        8.70      0.61 o 
   5   5   6       31.90       35.46      1.27 o 
   7   5   6       16.91       16.27      1.10 o 
   9   5   6        2.99        2.06      0.74 o 
  11   5   6        0.19        0.47      0.67 o 
 -14   6   6        0.53        0.64      0.85 o 
 -12   6   6        1.24        4.56      1.02 o 
 -10   6   6        5.46        8.90      1.60 o 
  -8   6   6        0.92        0.91      0.51 o 
  -6   6   6        1.91        7.81      0.94 o 
  -4   6   6        1.33        0.56      0.36 o 
  -2   6   6        2.78        2.89      0.51 o 
   0   6   6        2.15        7.21      0.97 o 
   2   6   6        7.22        8.07      1.05 o 
   4   6   6        6.95        7.26      0.69 o 
   6   6   6        5.57        6.78      0.97 o 
 -24   0   7        1.18        0.21      0.85 o 
 -22   0   7        3.00        3.20      1.28 o 
 -20   0   7        1.99        1.49      0.85 o 
 -18   0   7        4.16        3.62      1.07 o 
 -16   0   7        1.81        1.70      0.64 o 
 -14   0   7       52.22      132.11      5.75 o 
 -12   0   7      625.28      626.03     14.70 o 
 -10   0   7       57.71       47.73      2.98 o 
  -8   0   7       30.77       30.26      2.13 o 
  -6   0   7      355.80      407.05      4.58 o 
  -4   0   7      328.56      348.91      6.29 o 
  -2   0   7       25.49       29.59      1.12 o 
   0   0   7       46.04       93.72      2.25 o 
   2   0   7      203.15      203.17      3.84 o 
   4   0   7        7.69        8.64      0.67 o 
   6   0   7      780.62      758.78     15.34 o 
   8   0   7     1304.01     1297.66     24.50 o 
  10   0   7      178.11      181.92      4.56 o 
  12   0   7        0.16       -0.30      0.35 o 
  14   0   7        5.37        6.46      1.70 o 
  16   0   7        2.31        2.34      0.85 o 
 -25   1   7        2.36        1.79      1.17 o 
 -23   1   7       23.75       26.24      2.33 o 
 -21   1   7       28.46       26.43      3.94 o 
 -19   1   7       34.86       37.73      2.48 o 
 -17   1   7        6.88        6.47      0.97 o 
 -15   1   7        7.85        7.31      0.97 o 
 -13   1   7       24.73       28.10      2.13 o 
 -11   1   7      112.85       97.33      3.09 o 
  -9   1   7      282.56      272.00     10.73 o 
  -7   1   7      835.06      785.20      8.76 o 
  -5   1   7      220.10      200.42      1.84 o 
  -3   1   7      158.44      165.05      2.01 o 
  -1   1   7      859.09      866.92      6.42 o 
   1   1   7       16.61       12.12      0.64 o 
   3   1   7        5.13        3.21      0.16 o 
   5   1   7      483.56      447.78      4.47 o 
   7   1   7      134.91      136.03      2.47 o 
   9   1   7       33.83       32.28      1.39 o 
  11   1   7       90.38       85.33      2.39 o 
  13   1   7       28.25       24.88      1.29 o 
  15   1   7        6.07        9.52      1.03 o 
 -24   2   7       11.14        9.33      1.51 o 
 -22   2   7       12.83       11.51      1.51 o 
 -20   2   7       80.37       78.32      3.69 o 
 -18   2   7       18.20       18.69      1.66 o 
 -16   2   7       66.21       58.92      1.96 o 
 -14   2   7       27.57       25.53      1.30 o 
 -12   2   7       10.40       12.28      0.68 o 
 -10   2   7       97.90      101.07      2.83 o 
  -8   2   7       42.72       38.96      1.55 o 
  -6   2   7     1157.48     1077.33      8.26 o 
  -4   2   7      419.51      433.29      3.68 o 
  -2   2   7       11.12       10.61      0.49 o 
   0   2   7       65.71       59.46      0.93 o 
   2   2   7      164.66      164.20      1.92 o 
   4   2   7       41.06       37.73      0.88 o 
   6   2   7       53.02       52.66      1.14 o 
   8   2   7      162.91      170.34      3.09 o 
  10   2   7       27.01       27.77      1.20 o 
  12   2   7        0.09        0.18      0.33 o 
  14   2   7       11.99        8.99      0.97 o 
 -23   3   7        3.45        2.77      0.75 o 
 -21   3   7        1.70        2.04      0.67 o 
 -19   3   7       11.16       11.45      1.29 o 
 -17   3   7       37.59       32.93      1.93 o 
 -15   3   7        9.65        6.95      0.60 o 
 -13   3   7       15.88       11.19      0.71 o 
 -11   3   7      110.59      102.03      2.23 o 
  -9   3   7       44.65       44.54      1.29 o 
  -7   3   7       46.61       38.43      1.07 o 
  -5   3   7       63.30       63.98      1.31 o 
  -3   3   7      271.96      255.69      3.73 o 
  -1   3   7       22.14       21.54      0.71 o 
   1   3   7       96.12       93.92      2.37 o 
   3   3   7      123.50      116.84      2.03 o 
   5   3   7       13.47       10.60      0.58 o 
   7   3   7       68.62       59.87      1.81 o 
   9   3   7        1.18        0.78      0.37 o 
  11   3   7       14.62       16.72      1.48 o 
 -22   4   7        4.65        3.84      1.28 o 
 -20   4   7        4.08        3.53      0.85 o 
 -18   4   7        5.48        6.58      0.97 o 
 -16   4   7        0.75        1.07      0.45 o 
 -14   4   7       54.51       48.59      1.96 o 
 -12   4   7       32.88       29.79      1.36 o 
 -10   4   7        0.99        0.57      0.33 o 
  -8   4   7       10.80       12.82      0.70 o 
  -6   4   7       15.05       14.76      0.73 o 
  -4   4   7       52.65       57.17      1.25 o 
  -2   4   7       34.65       33.99      0.93 o 
   0   4   7      232.67      246.52      2.84 o 
   2   4   7        2.82        3.10      0.39 o 
   4   4   7       59.26       52.50      1.44 o 
   6   4   7        4.18        1.89      0.39 o 
   8   4   7        5.09        3.60      0.52 o 
  10   4   7        4.39        5.97      1.01 o 
 -17   5   7        4.90        3.70      0.87 o 
 -15   5   7        4.88        2.43      0.71 o 
 -13   5   7        9.13       10.55      1.33 o 
 -11   5   7        7.41        7.65      0.87 o 
  -9   5   7        8.90        7.83      1.09 o 
  -7   5   7       27.46       29.31      1.66 o 
  -5   5   7       21.14       18.19      0.97 o 
  -3   5   7       10.53        8.66      0.64 o 
  -1   5   7       13.24       15.10      0.74 o 
   1   5   7        7.37        8.75      0.64 o 
   3   5   7       68.42       73.14      1.87 o 
   5   5   7        3.90        2.30      0.66 o 
   7   5   7        1.68        0.97      0.47 o 
   9   5   7        4.50        4.92      1.28 o 
 -14   6   7        6.30        5.54      1.70 o 
 -12   6   7        6.54        7.54      1.39 o 
 -10   6   7        0.99        0.58      0.51 o 
  -8   6   7        0.01        0.06      0.44 o 
  -6   6   7        4.55        3.74      0.54 o 
  -4   6   7        3.49        3.86      0.57 o 
  -2   6   7        3.42        3.55      0.51 o 
   0   6   7        4.11        5.78      0.75 o 
   2   6   7       10.84       15.13      2.13 o 
   4   6   7        4.66        4.05      1.07 o 
 -24   0   8        0.01       15.55      2.56 o 
 -22   0   8        3.80        2.56      1.28 o 
 -20   0   8       35.40       34.95      3.41 o 
 -18   0   8        0.39       -0.85      0.85 o 
 -16   0   8        1.88       35.80      3.20 o 
 -14   0   8      200.33      218.19      7.88 o 
 -12   0   8       85.32       88.64      4.47 o 
 -10   0   8      165.31      150.22      5.54 o 
  -8   0   8       93.73      111.91      2.22 o 
  -6   0   8      234.74      260.43      3.81 o 
  -4   0   8     1167.71     1298.70     16.72 o 
  -2   0   8      100.14      102.99      6.39 o 
   0   0   8       72.04       76.08      2.09 o 
   2   0   8       55.05       52.92      1.81 o 
   4   0   8      513.67      507.77     11.51 o 
   6   0   8       99.30      101.64      4.05 o 
   8   0   8       60.78       63.92      3.20 o 
  10   0   8       68.76       69.54      2.82 o 
  12   0   8        1.40        2.27      0.55 o 
  14   0   8        2.66        2.77      0.85 o 
 -25   1   8        0.11        0.30      0.51 o 
 -23   1   8       15.91       14.57      1.73 o 
 -21   1   8       24.77       26.94      2.18 o 
 -19   1   8        2.79        4.28      1.39 o 
 -17   1   8        5.09        3.04      1.28 o 
 -15   1   8        3.40        3.62      0.67 o 
 -13   1   8       10.24        9.75      0.55 o 
 -11   1   8      356.94      351.44      4.06 o 
  -9   1   8      321.35      291.74      3.56 o 
  -7   1   8     1046.90     1052.17      7.55 o 
  -5   1   8       15.13       17.18      0.44 o 
  -3   1   8       51.51       48.07      0.89 o 
  -1   1   8       65.70       70.00      1.48 o 
   1   1   8      401.96      389.63      5.24 o 
   3   1   8     1035.23     1024.85      9.94 o 
   5   1   8      185.18      180.12      3.53 o 
   7   1   8       54.75       57.03      1.85 o 
   9   1   8       74.88       77.58      2.32 o 
  11   1   8       42.58       38.67      1.67 o 
  13   1   8        8.99        8.81      0.97 o 
 -24   2   8        2.62        1.85      0.67 o 
 -22   2   8       17.08       17.04      2.77 o 
 -20   2   8       28.44       30.66      2.26 o 
 -18   2   8       10.65       12.80      1.49 o 
 -16   2   8        3.23        3.17      0.52 o 
 -14   2   8      131.72      134.55      2.73 o 
 -12   2   8      164.99      172.86      3.06 o 
 -10   2   8      185.83      177.15      2.51 o 
  -8   2   8      186.22      185.88      2.32 o 
  -6   2   8      359.17      341.69      3.40 o 
  -4   2   8      116.39      108.61      1.49 o 
  -2   2   8       96.14      106.81      1.65 o 
   0   2   8      343.75      334.78      6.35 o 
   2   2   8      209.59      201.01      2.53 o 
   4   2   8       54.13       49.63      1.27 o 
   6   2   8        9.33       10.17      0.73 o 
   8   2   8       45.53       47.42      2.39 o 
  10   2   8        8.40        5.70      1.34 o 
  12   2   8       18.63       19.19      1.34 o 
 -23   3   8        2.43        3.25      0.82 o 
 -21   3   8       13.06        9.46      1.43 o 
 -19   3   8        6.75        5.57      0.81 o 
 -17   3   8       16.62       15.36      1.13 o 
 -15   3   8       16.00       15.56      0.94 o 
 -13   3   8       49.81       43.79      1.47 o 
 -11   3   8       18.89       13.26      0.87 o 
  -9   3   8        0.98        0.85      0.21 o 
  -7   3   8      244.67      228.37      3.08 o 
  -5   3   8      340.59      317.72      3.97 o 
  -3   3   8      117.93      117.74      2.75 o 
  -1   3   8       74.64       79.36      1.63 o 
   1   3   8        6.83        7.73      0.52 o 
   3   3   8       66.13       55.83      1.81 o 
   5   3   8       14.76       13.65      0.82 o 
   7   3   8       42.78       50.93      2.46 o 
   9   3   8        8.66        5.79      0.97 o 
  11   3   8        5.39        3.33      0.96 o 
 -22   4   8        0.44        1.70      1.07 o 
 -20   4   8        3.07       15.38      5.65 o 
 -18   4   8        0.44        1.07      0.51 o 
 -16   4   8        1.77        1.13      0.51 o 
 -14   4   8       56.09       45.17      1.92 o 
 -12   4   8       26.58       44.75      2.86 o 
 -10   4   8        8.13       10.96      0.69 o 
  -8   4   8        2.51        2.20      0.33 o 
  -6   4   8        6.10        4.68      0.45 o 
  -4   4   8       38.34       51.34      2.02 o 
  -2   4   8      172.29      161.42      3.18 o 
   0   4   8      214.70      199.42      4.66 o 
   2   4   8        5.47        6.61      0.54 o 
   4   4   8        8.31        8.78      1.01 o 
   6   4   8        1.48        0.22      0.26 o 
   8   4   8        2.72        2.49      0.55 o 
  10   4   8        5.38        4.26      1.28 o 
 -17   5   8        4.54        5.58      1.12 o 
 -15   5   8        9.70        9.76      1.33 o 
 -13   5   8        8.79        9.53      0.99 o 
 -11   5   8        7.66        5.12      0.74 o 
  -9   5   8        1.76        0.95      0.40 o 
  -7   5   8       12.06       10.89      1.00 o 
  -5   5   8       11.28        9.31      0.72 o 
  -3   5   8        8.32        8.93      0.65 o 
  -1   5   8        9.35        9.62      0.66 o 
   1   5   8        7.82        6.36      0.56 o 
   3   5   8        7.53        6.49      0.72 o 
   5   5   8        5.51        3.47      0.52 o 
   7   5   8        1.52        2.01      0.82 o 
 -14   6   8        6.54        6.61      1.92 o 
 -12   6   8        0.35        1.07      0.64 o 
 -10   6   8        1.38        1.35      0.49 o 
  -8   6   8        0.68        0.50      0.44 o 
  -6   6   8        0.49        0.08      0.37 o 
  -4   6   8        2.02        2.55      0.52 o 
  -2   6   8        2.45        3.28      0.67 o 
 -24   0   9        0.06        9.80      2.13 o 
 -22   0   9        4.41        7.88      1.70 o 
 -20   0   9       12.84       14.49      2.34 o 
 -18   0   9        2.63       10.44      1.92 o 
 -16   0   9        7.43        5.11      1.28 o 
 -14   0   9      134.79      153.42      6.39 o 
 -12   0   9      149.92      120.72    110.80 o 
 -10   0   9       78.91       79.80      1.97 o 
  -8   0   9      878.65      905.08     10.58 o 
  -6   0   9        0.17       24.99      2.60 o 
  -4   0   9      177.49      181.13      3.32 o 
  -2   0   9        9.52        7.93      0.67 o 
   0   0   9       82.63       94.59      2.61 o 
   2   0   9      261.97      256.55      7.24 o 
   4   0   9      471.86      451.30     10.87 o 
   6   0   9      506.00      517.79     12.15 o 
   8   0   9        6.64        5.75      1.07 o 
  10   0   9        0.00       -0.43      0.45 o 
  12   0   9        0.43        1.07      0.51 o 
  14   0   9       16.06       16.19      1.92 o 
 -25   1   9        2.15        3.36      0.97 o 
 -23   1   9       18.97       20.19      2.03 o 
 -21   1   9       12.91       12.16      1.51 o 
 -19   1   9        2.19        1.03      0.96 o 
 -17   1   9        7.96        8.17      1.12 o 
 -15   1   9       61.68       57.71      2.78 o 
 -13   1   9       46.25       45.98      2.33 o 
 -11   1   9        4.62        3.54      0.32 o 
  -9   1   9       17.59       14.55      0.59 o 
  -7   1   9      160.08      168.18      2.35 o 
  -5   1   9       17.17       19.22      0.50 o 
  -3   1   9       50.91       54.70      1.29 o 
  -1   1   9      353.28      333.57      4.82 o 
   1   1   9      500.30      486.87      6.39 o 
   3   1   9      208.83      206.45      3.21 o 
   5   1   9       17.95       16.44      1.02 o 
   7   1   9       60.11       55.04      1.90 o 
   9   1   9       12.19       13.43      1.02 o 
  11   1   9        6.27        7.29      0.99 o 
 -24   2   9        8.95        8.94      3.20 o 
 -22   2   9       16.36       19.89      2.13 o 
 -20   2   9        6.75        4.15      0.90 o 
 -18   2   9       11.26        9.25      2.56 o 
 -16   2   9        3.16        2.06      0.67 o 
 -14   2   9       86.95       91.22      2.16 o 
 -12   2   9       25.53       25.34      1.50 o 
 -10   2   9      368.32      337.78      4.12 o 
  -8   2   9      393.97      360.79      3.29 o 
  -6   2   9      119.08      107.96      1.59 o 
  -4   2   9       98.75       92.13      1.55 o 
  -2   2   9      319.59      314.01      3.68 o 
   0   2   9      469.35      440.25      5.62 o 
   2   2   9        0.05        0.54      0.24 o 
   4   2   9       58.67       55.52      1.58 o 
   6   2   9        9.51        8.94      0.80 o 
   8   2   9       19.67       20.27      1.46 o 
  10   2   9       30.37       33.04      1.91 o 
  12   2   9       17.19       23.44      2.98 o 
 -23   3   9        7.77        5.60      1.21 o 
 -21   3   9        4.91        8.40      0.97 o 
 -19   3   9       28.01       27.71      2.36 o 
 -17   3   9       70.69       70.20      2.47 o 
 -15   3   9       31.79       30.34      1.32 o 
 -13   3   9       16.68       15.54      1.03 o 
 -11   3   9        0.47        0.21      0.27 o 
  -9   3   9       59.85      107.91      2.05 o 
  -7   3   9      201.49      193.07      2.45 o 
  -5   3   9      769.47      760.75      7.61 o 
  -3   3   9      120.17      168.01      2.91 o 
  -1   3   9       81.67       85.81      1.83 o 
   1   3   9       14.47       13.23      0.87 o 
   3   3   9        4.57        5.81      0.54 o 
   5   3   9        8.07        8.80      0.81 o 
   7   3   9       18.34       16.59      1.48 o 
   9   3   9       39.06       39.68      2.30 o 
 -22   4   9        0.69        0.64      0.85 o 
 -20   4   9        1.44        1.22      0.51 o 
 -18   4   9        1.55        1.23      0.55 o 
 -16   4   9        1.36        1.04      0.46 o 
 -14   4   9       17.79       19.46      1.25 o 
 -12   4   9        3.02        4.13      0.71 o 
 -10   4   9       10.86       10.71      0.69 o 
  -8   4   9       12.85       13.31      0.76 o 
  -6   4   9        1.43        1.39      0.24 o 
  -4   4   9       11.14       12.94      0.70 o 
  -2   4   9        1.34        2.05      0.34 o 
   0   4   9        8.80       10.36      0.75 o 
   2   4   9       19.12       18.75      1.12 o 
   4   4   9        4.96        7.30      0.66 o 
   6   4   9        1.21        0.25      0.46 o 
  10   4   9       13.09       14.70      2.34 o 
 -17   5   9        2.62        2.71      0.74 o 
 -15   5   9        0.25       -0.49      0.51 o 
 -13   5   9        0.44        0.54      0.58 o 
 -11   5   9        0.79        0.78      0.38 o 
  -9   5   9        0.58        0.03      0.31 o 
  -7   5   9       15.14       18.34      1.11 o 
  -5   5   9        3.50        3.36      0.50 o 
  -3   5   9        7.38        6.50      0.57 o 
  -1   5   9        3.82        4.86      0.56 o 
   1   5   9        1.79        1.85      0.39 o 
   3   5   9        2.54        1.92      0.44 o 
   5   5   9        0.07        0.21      0.43 o 
 -14   6   9        2.30        4.47      1.49 o 
 -10   6   9        1.35        0.64      0.64 o 
  -8   6   9        0.25       -0.11      0.45 o 
  -6   6   9        1.43        2.06      0.67 o 
  -4   6   9        2.66        2.98      1.07 o 
  -2   6   9        6.14        7.03      1.28 o 
 -24   0  10        0.05       -1.28      1.28 o 
 -22   0  10        0.07       -1.07      1.07 o 
 -20   0  10        0.23        0.85      0.85 o 
 -18   0  10      102.52      104.62      5.97 o 
 -16   0  10       34.06       43.26      3.62 o 
 -14   0  10        8.01        4.90      1.28 o 
 -12   0  10        5.29        5.45      0.52 o 
 -10   0  10        8.10       11.29      0.77 o 
  -8   0  10      155.79      158.62      5.11 o 
  -6   0  10       89.83       93.15      2.26 o 
  -4   0  10      123.72      125.97      4.90 o 
  -2   0  10       27.97       27.54      1.39 o 
   0   0  10        1.10        2.34      0.45 o 
   2   0  10       18.53       15.98      1.70 o 
   4   0  10      116.58      110.38      4.69 o 
   6   0  10       13.45       13.21      1.70 o 
   8   0  10        0.27        0.21      0.43 o 
  10   0  10        4.09        4.76      0.87 o 
  12   0  10        0.41        1.07      0.64 o 
 -25   1  10        3.12        2.72      0.96 o 
 -23   1  10        4.17        2.66      0.90 o 
 -21   1  10        2.58        1.49      1.28 o 
 -19   1  10        1.45        0.64      0.45 o 
 -17   1  10        1.73        0.91      0.51 o 
 -15   1  10      230.94      213.97      5.88 o 
 -13   1  10      380.97      385.88      5.92 o 
 -11   1  10      201.68      200.68      4.16 o 
  -9   1  10        4.35        3.57      0.28 o 
  -7   1  10       42.23       41.62      0.87 o 
  -5   1  10        2.08        3.66      0.28 o 
  -3   1  10        0.57        0.04      0.25 o 
  -1   1  10       40.82       40.28      1.51 o 
   1   1  10      327.21      313.29      4.91 o 
   3   1  10        9.48        8.47      1.11 o 
   5   1  10       19.16       19.55      1.14 o 
   7   1  10        9.12        9.93      1.38 o 
   9   1  10        6.17        5.83      0.72 o 
  11   1  10       13.63       12.97      1.07 o 
 -24   2  10        9.17        7.89      1.43 o 
 -22   2  10       19.74       21.55      2.09 o 
 -20   2  10        0.09       -0.45      0.55 o 
 -18   2  10       10.31        7.14      1.12 o 
 -16   2  10       32.85       31.74      2.18 o 
 -14   2  10        5.99        7.79      1.05 o 
 -12   2  10      407.85      386.15      4.75 o 
 -10   2  10      387.34      382.57      4.70 o 
  -8   2  10      304.35      290.20      4.79 o 
  -6   2  10       98.29       96.86      1.68 o 
  -4   2  10      354.50      329.76      3.68 o 
  -2   2  10      145.34      151.54      2.65 o 
   0   2  10       11.11       13.90      0.72 o 
   2   2  10      316.12      314.05      4.97 o 
   4   2  10       25.67       27.49      1.20 o 
   6   2  10       12.14       11.03      1.17 o 
   8   2  10       47.04       51.91      3.50 o 
  10   2  10        8.61        9.16      1.92 o 
 -23   3  10        6.11        6.82      1.92 o 
 -21   3  10        2.50        2.74      0.65 o 
 -19   3  10        1.67        2.34      0.52 o 
 -17   3  10        1.87        1.21      0.72 o 
 -15   3  10       25.40       22.04      1.28 o 
 -13   3  10        3.59        3.23      0.46 o 
 -11   3  10        2.87        2.63      0.37 o 
  -9   3  10      149.86      147.63      2.29 o 
  -7   3  10      275.64      279.63      4.43 o 
  -5   3  10       73.53       73.68      1.74 o 
  -3   3  10       24.17       25.33      1.40 o 
  -1   3  10        7.43        8.07      0.76 o 
   1   3  10        8.51        7.89      0.72 o 
   3   3  10       17.63       16.93      1.09 o 
   5   3  10       31.52       36.77      1.69 o 
   7   3  10       39.17       43.78      3.62 o 
 -22   4  10        4.24        5.33      1.70 o 
 -20   4  10        2.73        2.60      0.75 o 
 -18   4  10        0.28        0.36      0.38 o 
 -16   4  10        3.12        1.28      0.40 o 
 -14   4  10        5.50        3.28      0.52 o 
 -12   4  10        0.53        0.29      0.37 o 
 -10   4  10        8.83        9.12      0.65 o 
  -8   4  10       12.55       11.60      0.73 o 
  -6   4  10       26.37       23.91      1.01 o 
  -4   4  10       12.80       14.81      0.92 o 
  -2   4  10        2.93        2.00      0.36 o 
   0   4  10        3.54        2.38      0.51 o 
   2   4  10        1.17        0.55      0.33 o 
   4   4  10        0.29        0.69      0.33 o 
   6   4  10        5.23        4.26      0.85 o 
 -17   5  10        3.20        3.67      1.17 o 
 -15   5  10        0.93        1.78      0.55 o 
 -13   5  10        5.66        5.24      0.90 o 
 -11   5  10        3.01        3.48      0.82 o 
  -9   5  10        4.15        6.35      0.75 o 
  -7   5  10       11.32       11.12      1.05 o 
  -5   5  10        4.50        4.12      0.56 o 
  -3   5  10        2.09        2.60      0.49 o 
  -1   5  10       10.09        9.20      0.80 o 
   1   5  10        2.49        1.49      0.45 o 
   3   5  10        2.89        4.26      0.85 o 
 -10   6  10        0.31        0.64      0.64 o 
 -24   0  11        5.97        5.54      1.70 o 
 -22   0  11        5.44        7.24      1.92 o 
 -20   0  11       22.32       23.23      2.98 o 
 -18   0  11       14.95       14.28      2.34 o 
 -16   0  11       58.36       65.63      4.47 o 
 -14   0  11        2.98        2.15      0.42 o 
 -12   0  11        0.19        0.27      0.31 o 
 -10   0  11       52.58       61.63      1.87 o 
  -8   0  11        2.97        6.48      0.71 o 
  -6   0  11       52.23       44.71      1.60 o 
  -4   0  11        0.60        1.82      1.49 o 
  -2   0  11       76.65       75.10      2.88 o 
   0   0  11       11.47       11.93      0.97 o 
   2   0  11       51.70       53.48      3.41 o 
   4   0  11       20.29       21.31      2.13 o 
   6   0  11        2.13        3.41      0.85 o 
   8   0  11        3.06        4.57      1.70 o 
  10   0  11        2.84        4.26      1.07 o 
 -25   1  11        2.02        0.00      0.85 o 
 -23   1  11        5.81        5.74      1.49 o 
 -21   1  11       13.64       18.08      1.88 o 
 -19   1  11        5.01        4.66      0.97 o 
 -17   1  11       58.22       61.24      3.24 o 
 -15   1  11      294.39      304.66      5.32 o 
 -13   1  11       60.94       66.06      2.04 o 
 -11   1  11        1.39        1.14      0.33 o 
  -9   1  11       17.07       16.75      0.61 o 
  -7   1  11       17.52       18.89      0.60 o 
  -5   1  11      177.03      173.16      3.05 o 
  -3   1  11      197.90      185.45      3.72 o 
  -1   1  11      320.65      316.26      8.00 o 
   1   1  11       69.90       73.79      1.93 o 
   3   1  11        0.63        0.11      0.30 o 
   5   1  11       25.07       26.30      1.42 o 
   7   1  11        0.65        0.46      0.40 o 
   9   1  11        6.58        7.72      0.87 o 
 -24   2  11        2.44        2.66      0.97 o 
 -22   2  11        8.76        9.60      1.43 o 
 -20   2  11        3.89        3.18      0.82 o 
 -18   2  11       11.41        9.13      1.27 o 
 -16   2  11       85.18       75.64      3.54 o 
 -14   2  11       54.37       53.13      2.78 o 
 -12   2  11       93.68       94.11      1.91 o 
 -10   2  11       37.95       42.87      1.15 o 
  -8   2  11      124.10      125.11      1.78 o 
  -6   2  11      109.12      109.29      2.04 o 
  -4   2  11      133.21      124.12      2.52 o 
  -2   2  11      270.35      268.47      3.95 o 
   0   2  11       16.02       14.79      0.77 o 
   2   2  11       13.54       14.03      0.78 o 
   4   2  11       12.71       13.10      1.05 o 
   6   2  11       12.74       17.27      1.10 o 
   8   2  11       22.51       29.62      3.20 o 
 -21   3  11        0.84        0.66      0.40 o 
 -19   3  11        2.52        1.45      0.46 o 
 -17   3  11        5.05        3.68      0.65 o 
 -15   3  11        5.43        2.99      0.59 o 
 -13   3  11        3.27        1.03      0.41 o 
 -11   3  11       24.82       26.84      1.18 o 
  -9   3  11       68.52       66.91      1.56 o 
  -7   3  11       60.32       53.46      1.58 o 
  -5   3  11       32.57       30.72      1.24 o 
  -3   3  11        8.33        8.51      0.70 o 
  -1   3  11       22.71       20.06      1.16 o 
   1   3  11       16.50       16.91      1.09 o 
   3   3  11       27.94       32.57      1.62 o 
   5   3  11        7.99        9.87      0.92 o 
 -20   4  11        1.02        1.60      0.75 o 
 -18   4  11        2.18        1.00      0.51 o 
 -16   4  11        3.81        3.65      0.59 o 
 -14   4  11        7.72        7.10      0.84 o 
 -12   4  11       35.07       35.03      1.75 o 
 -10   4  11       21.93       22.72      1.06 o 
  -8   4  11       50.50       47.74      1.76 o 
  -6   4  11       24.78       22.12      1.20 o 
  -4   4  11        8.92        9.98      0.80 o 
  -2   4  11        2.68        2.28      0.41 o 
   0   4  11        5.80        5.32      0.58 o 
   2   4  11        5.43        5.95      0.85 o 
   4   4  11        0.26        0.00      0.43 o 
 -15   5  11        4.37        3.02      0.75 o 
 -13   5  11        0.76        0.43      0.35 o 
 -11   5  11       10.00       11.24      1.25 o 
  -9   5  11        1.88        0.81      0.40 o 
  -7   5  11        0.31        0.34      0.44 o 
  -5   5  11        2.22        2.23      0.47 o 
  -3   5  11        0.30        1.03      0.51 o 
  -1   5  11        8.30        7.67      0.97 o 
 -24   0  12        1.89        7.67      1.92 o 
 -22   0  12       48.07       43.47      4.26 o 
 -20   0  12      168.83      163.01      8.10 o 
 -18   0  12      182.99      209.46      9.16 o 
 -14   0  12       20.92       23.24      1.60 o 
 -12   0  12        5.13       26.95      2.98 o 
 -10   0  12       43.28       42.29      2.13 o 
  -8   0  12      182.24      188.80      4.40 o 
  -6   0  12      113.86      108.54      2.73 o 
  -4   0  12       39.94       40.60      2.56 o 
  -2   0  12        1.64        1.60      0.45 o 
   0   0  12        1.19        1.92      0.51 o 
   2   0  12        0.31        0.00      0.43 o 
   4   0  12        0.02        0.64      0.64 o 
   6   0  12        8.80        6.82      1.28 o 
   8   0  12        3.38        4.26      1.07 o 
 -23   1  12       10.10       10.95      1.58 o 
 -21   1  12       18.97       17.78      1.88 o 
 -19   1  12       52.82       45.49      2.86 o 
 -17   1  12       31.97       31.00      1.55 o 
 -15   1  12       96.75      110.13      2.92 o 
 -13   1  12       12.17        9.69      0.59 o 
 -11   1  12       38.45       37.08      1.16 o 
  -9   1  12        9.72       10.87      0.53 o 
  -7   1  12       18.77       15.83      0.90 o 
  -5   1  12       39.52       36.20      1.15 o 
  -3   1  12        1.12        0.72      0.28 o 
  -1   1  12      119.41      121.54      2.99 o 
   1   1  12       13.78       13.20      0.86 o 
   3   1  12        0.16        0.28      0.37 o 
   5   1  12        6.85        8.79      0.86 o 
   7   1  12        0.46        0.75      0.53 o 
 -24   2  12        0.32        0.85      1.07 o 
 -22   2  12        1.81        0.67      0.55 o 
 -20   2  12        2.98        3.71      0.82 o 
 -18   2  12        0.05       -0.09      0.51 o 
 -16   2  12       10.15        9.15      1.60 o 
 -14   2  12        8.95        6.63      0.68 o 
 -12   2  12       21.47       21.33      0.76 o 
 -10   2  12       26.57       27.19      0.96 o 
  -8   2  12       53.65       55.57      1.54 o 
  -6   2  12       58.61       58.64      1.73 o 
  -4   2  12       50.57       47.90      1.92 o 
  -2   2  12       13.81       13.69      0.97 o 
   0   2  12       13.49       12.11      0.81 o 
   2   2  12        6.44        6.61      0.63 o 
   4   2  12        1.87        1.74      0.63 o 
   6   2  12        5.80        5.33      1.28 o 
   8   2  12        5.27        5.75      1.70 o 
 -21   3  12        4.59        3.71      0.82 o 
 -19   3  12        9.82        9.32      1.03 o 
 -17   3  12        6.29        6.43      0.77 o 
 -15   3  12        7.71        9.11      0.90 o 
 -13   3  12       21.39       19.50      1.21 o 
 -11   3  12        4.55        5.08      0.54 o 
  -9   3  12      250.10      243.66      4.93 o 
  -7   3  12       42.19       34.49      1.25 o 
  -5   3  12       16.53       17.22      0.83 o 
  -3   3  12        1.13        3.69      0.50 o 
  -1   3  12        2.72        2.99      0.52 o 
   1   3  12        7.06        9.40      0.90 o 
   3   3  12        5.02        6.81      0.85 o 
 -20   4  12        2.16        2.24      0.96 o 
 -18   4  12        3.44        3.35      1.07 o 
 -16   4  12        7.99        7.86      0.88 o 
 -14   4  12       14.04       16.66      1.28 o 
 -12   4  12       20.38       47.83      2.30 o 
 -10   4  12       13.88       15.47      1.07 o 
  -8   4  12       25.22       28.42      1.42 o 
  -6   4  12        1.48        1.70      0.37 o 
  -4   4  12        6.16       28.14      2.68 o 
  -2   4  12       10.33       11.30      0.86 o 
   0   4  12        9.84       13.74      1.32 o 
 -15   5  12        7.31        7.55      1.18 o 
 -13   5  12        0.66        1.49      1.07 o 
 -11   5  12        6.44       10.65      2.13 o 
  -5   5  12        0.09        0.43      0.43 o 
  -3   5  12        2.97        4.47      1.28 o 
 -22   0  13       22.69       20.88      2.98 o 
 -20   0  13        0.03        0.64      0.85 o 
 -18   0  13       21.39       21.34      1.58 o 
 -16   0  13        0.85        1.79      0.51 o 
 -14   0  13        0.62        0.94      0.43 o 
 -12   0  13       41.14       40.43      3.09 o 
 -10   0  13      126.07      127.18      6.61 o 
  -8   0  13      201.80      197.85      7.56 o 
  -6   0  13        8.14        6.64      0.72 o 
  -4   0  13        0.41        0.21      0.64 o 
  -2   0  13        7.09        6.15      0.82 o 
   0   0  13       37.07       34.31      2.98 o 
   2   0  13        0.96        0.85      0.64 o 
   4   0  13       20.74       21.09      2.34 o 
   6   0  13        8.51       13.64      2.13 o 
 -23   1  13        6.96        8.95      1.51 o 
 -21   1  13        0.90        1.81      0.75 o 
 -19   1  13        7.32        5.09      1.12 o 
 -17   1  13       41.49       40.25      1.83 o 
 -15   1  13       12.29       12.31      0.79 o 
 -13   1  13       16.99       16.57      0.83 o 
 -11   1  13       20.84       20.03      0.86 o 
  -9   1  13       46.00       44.45      1.32 o 
  -7   1  13       22.99       19.15      0.85 o 
  -5   1  13       19.71       18.28      0.87 o 
  -3   1  13       25.48       25.35      1.38 o 
  -1   1  13       37.65       42.23      2.30 o 
   1   1  13        4.65        5.03      0.60 o 
   3   1  13        5.22        5.76      0.77 o 
   5   1  13        3.67        3.94      0.90 o 
 -22   2  13        2.18        2.13      1.17 o 
 -20   2  13        0.75        0.43      0.96 o 
 -18   2  13       28.38       29.94      2.41 o 
 -16   2  13        2.37        0.66      0.46 o 
 -14   2  13        1.63        1.39      0.45 o 
 -12   2  13        2.26        1.81      0.45 o 
 -10   2  13       27.74       24.51      0.97 o 
  -8   2  13        9.66        7.90      0.49 o 
  -6   2  13        0.71        1.52      0.31 o 
  -4   2  13       26.95       31.25      1.32 o 
  -2   2  13       28.23       25.54      1.38 o 
   0   2  13       10.13        7.98      0.93 o 
   2   2  13        0.69        1.01      0.34 o 
   4   2  13       11.02        8.95      1.70 o 
 -21   3  13        0.16        1.07      0.85 o 
 -19   3  13        4.76        5.74      0.90 o 
 -17   3  13        7.45        8.63      0.92 o 
 -15   3  13        0.86        0.85      0.51 o 
 -13   3  13       14.26       14.02      1.26 o 
 -11   3  13       89.70       95.75      2.44 o 
  -9   3  13        5.81        8.14      0.69 o 
  -7   3  13        9.22        7.50      0.59 o 
  -5   3  13        0.03       -0.16      0.27 o 
  -3   3  13        0.96        0.81      0.29 o 
  -1   3  13        6.18        6.33      1.17 o 
   1   3  13       12.97       13.42      2.13 o 
 -18   4  13        0.88        0.76      0.51 o 
 -16   4  13       10.76       10.68      1.60 o 
 -14   4  13       20.32       23.96      2.45 o 
 -12   4  13       25.46       23.80      2.60 o 
 -10   4  13        8.15        6.54      0.75 o 
  -8   4  13        2.26        1.01      0.41 o 
  -6   4  13        2.59        1.92      0.49 o 
  -4   4  13       10.00       10.77      1.27 o 
  -2   4  13       24.44       27.64      2.18 o 
   0   4  13        4.96        5.97      1.49 o 
 -22   0  14       22.06       18.75      2.98 o 
 -20   0  14       14.19       16.79      3.52 o 
 -18   0  14        7.62        6.24      0.90 o 
 -16   0  14        1.76        1.99      0.57 o 
 -14   0  14       16.61       44.37      5.22 o 
 -12   0  14        0.08        0.28      0.53 o 
 -10   0  14        2.44        2.48      0.55 o 
  -8   0  14       12.13       10.30      1.02 o 
  -6   0  14        0.16        0.82      0.51 o 
  -4   0  14       35.75       40.95      2.56 o 
  -2   0  14        9.61        8.53      0.97 o 
   0   0  14        7.19       11.72      1.92 o 
   2   0  14       13.80       17.05      2.34 o 
 -21   1  14        0.35        0.00      0.51 o 
 -19   1  14        7.68        7.83      1.00 o 
 -17   1  14        5.07        5.24      0.75 o 
 -15   1  14       17.21       18.69      1.04 o 
 -13   1  14       34.67       34.93      1.35 o 
 -11   1  14       32.74       36.40      1.34 o 
  -9   1  14       11.72        9.67      0.65 o 
  -7   1  14        0.10       -0.15      0.26 o 
  -5   1  14       33.52       29.99      1.25 o 
  -3   1  14       18.23       22.02      1.38 o 
  -1   1  14        6.70        8.47      0.84 o 
   1   1  14        2.19        1.60      0.60 o 
   3   1  14        1.43        1.07      0.85 o 
 -22   2  14        1.95        3.20      1.28 o 
 -20   2  14        1.85        2.88      0.90 o 
 -18   2  14       11.56       12.47      1.64 o 
 -16   2  14       22.64       25.62      1.66 o 
 -14   2  14       20.60       25.21      1.36 o 
 -12   2  14        7.38        6.32      0.82 o 
 -10   2  14        4.29        4.70      0.44 o 
  -8   2  14        5.77        5.78      0.63 o 
  -6   2  14        3.76        3.00      0.43 o 
  -4   2  14        1.81        0.60      0.29 o 
  -2   2  14       10.00        8.61      1.23 o 
   0   2  14        2.24        1.07      0.85 o 
   2   2  14        2.05        0.43      0.64 o 
 -21   3  14        1.64        1.49      0.64 o 
 -19   3  14        0.03        0.85      1.28 o 
 -17   3  14        1.44        1.03      0.51 o 
 -15   3  14        4.31        4.24      0.66 o 
 -13   3  14       18.93       16.93      1.78 o 
 -11   3  14        1.69        2.25      0.42 o 
  -9   3  14       12.69       13.53      0.89 o 
  -7   3  14        5.44        6.49      0.65 o 
  -5   3  14        5.73        6.01      0.58 o 
  -3   3  14        5.52        5.07      0.75 o 
  -1   3  14        1.49        1.70      1.07 o 
 -16   4  14       10.48        9.92      1.27 o 
 -14   4  14        3.21        2.27      1.70 o 
 -12   4  14        3.12        2.70      0.87 o 
 -10   4  14        9.37        4.58      1.07 o 
  -8   4  14        2.06        0.85      0.80 o 
  -6   4  14        1.73        0.43      0.85 o 
  -4   4  14        3.05        2.56      1.07 o 
 -20   0  15        7.98       14.81      1.42 o 
 -18   0  15        6.22        9.65      1.18 o 
 -16   0  15        7.14        9.00      1.17 o 
 -14   0  15        3.67        2.65      1.81 o 
 -12   0  15       37.95       37.80      2.09 o 
 -10   0  15        1.40        0.64      0.45 o 
  -8   0  15        1.60        1.70      0.55 o 
  -6   0  15        3.19        3.74      0.62 o 
  -4   0  15       15.77       15.99      1.16 o 
  -2   0  15       50.28       52.63      4.05 o 
 -21   1  15        1.71        1.28      1.60 o 
 -19   1  15       16.51       19.36      1.97 o 
 -17   1  15        2.49        0.97      0.40 o 
 -15   1  15        8.20        8.48      0.72 o 
 -13   1  15       20.74       22.19      1.15 o 
 -11   1  15        1.00        0.80      0.34 o 
  -9   1  15        2.06        4.24      0.51 o 
  -7   1  15        1.84        2.25      0.38 o 
  -5   1  15        7.98        8.84      0.78 o 
  -3   1  15       12.58       14.82      1.18 o 
  -1   1  15        6.14        4.47      1.28 o 
 -20   2  15        3.28        4.05      1.49 o 
 -18   2  15        5.51        5.64      0.90 o 
 -16   2  15        1.53        2.20      0.64 o 
 -14   2  15        2.47        2.21      0.56 o 
 -12   2  15        1.39        1.05      0.52 o 
 -10   2  15        6.68        6.62      0.71 o 
  -8   2  15        6.35        5.98      0.65 o 
  -6   2  15        2.01        4.25      0.60 o 
  -4   2  15        1.88        1.11      0.49 o 
  -2   2  15        7.21        9.16      1.70 o 
 -15   3  15        1.09        2.29      0.82 o 
 -13   3  15       18.02       17.18      1.88 o 
 -11   3  15        2.54        1.79      0.49 o 
  -9   3  15        1.24        6.64      1.21 o 
  -7   3  15        2.88        4.64      0.90 o 
  -5   3  15        5.99        3.20      1.07 o 
 -18   0  16        3.25        2.13      0.85 o 
 -16   0  16        0.61        9.91      2.45 o 
 -14   0  16        0.00        0.82      0.51 o 
 -12   0  16        1.70        1.99      0.67 o 
 -10   0  16        0.15        1.13      0.51 o 
  -8   0  16        0.43        0.00      0.45 o 
  -6   0  16        6.76        5.97      1.07 o 
 -21   1  16        3.62        3.84      1.07 o 
 -19   1  16        4.71        3.62      1.07 o 
 -17   1  16        8.43        8.49      1.22 o 
 -15   1  16        0.05        0.43      0.45 o 
 -13   1  16        3.73        3.23      0.64 o 
 -11   1  16        3.82        4.39      0.54 o 
  -9   1  16        5.03        6.73      0.68 o 
  -7   1  16        8.00       11.39      1.48 o 
 -18   2  16        8.46        7.03      1.70 o 
 -16   2  16        3.79        6.39      1.70 o 
 -14   2  16        3.06        2.34      1.07 o 
 -12   2  16        9.35       10.01      1.92 o 
 -10   2  16        1.28        1.28      0.85 o 
  -8   2  16        1.21        1.70      0.85 o 
 -11   3  16        7.47        8.52      2.13 o 
 -18   0  17        7.06        7.67      1.28 o 
 -16   0  17        1.13        2.34      0.85 o 
 -14   0  17        4.20        6.18      1.07 o 
 -12   0  17        0.00       -0.64      0.64 o 
 -10   0  17        3.76        6.82      1.28 o 
 -11   1  17        0.57        0.64      0.64 o 
  -9   1  17        1.90        1.49      0.85 o 
                                                 
